# Supplementary material for: Comparative Genomics and Functional Profiling Reveal Lineage-Specific Metabolic Adaptations in Globally Emerging Fluoroquinolone-Resistant Salmonella Kentucky ST198
Source: Genes (Basel). 2025 Sep 8;16(9):1051. doi: 10.3390/genes16091051 (PMC12469290; doi:10.3390/genes16091051)
Supplement: Supplementary file 1 [file genes-16-01051-s001.zip]

Archive with 5 entries (5 files):
- Figure S1.pdf
- Table S1_Phenotype Microarray data.xlsx
- Table S2_Distribuation of IolCatGC in 107 Salmonella genomes.xlsx
- Table S3_Distribuation of GH1 and GPH in 107 Salmonella genomes.xlsx
- Table S4_Primers.xlsx
