# Supplementary material for: Comparative Genomics and Functional Profiling Reveal Lineage-Specific Metabolic Adaptations in Globally Emerging Fluoroquinolone-Resistant Salmonella Kentucky ST198
Source: Genes (Basel). 2025 Sep 8;16(9):1051. doi: 10.3390/genes16091051 (PMC12469290; doi:10.3390/genes16091051)
Supplement: Supplementary file 1 [file genes-16-01051-s001.zip › Table S1_Phenotype Microarray data.xlsx]

## Sheet: PM data
				ST152	ST152	ST152	ST152	ST198	ST198	ST198
	Strain			P55	P72	PU116	PU363	PU61	PU128	PU131
	Hour			48	48	48	48	48	48	48
Well	Temp	Phenotype	Phenotype	42 C	42 C	42 C	42 C	42 C	42 C	42 C	mean of ST152	SD of ST152	mean of ST198	SD of ST198	ST198-ST152	t-test
PM01	A01	Negative Control	C-Source, negative control	150.991	133.606	147.845	79.8166	58.9854	196.009	212.748	128.064	33.0425	155.914	84.3588	27.8496	0.564729
PM01	A02	L-Arabinose	C-Source, carbohydrate	168.38	131.928	128.354	188.598	130.672	100.091	132.091	154.315	29.1451	120.951	18.0799	-33.3637	0.144904
PM01	A03	N-Acetyl-D-Glucosamine	C-Source, carbohydrate	187.769	140.586	181.147	163.957	130.348	120.923	201.524	168.365	21.0635	150.932	44.0667	-17.4327	0.511279
PM01	A04	D-Saccharic acid	C-Source, carboxylic acid	290.252	276.817	280.543	269.934	257.344	257.529	314.272	279.386	8.47243	276.382	32.8139	-3.00484	0.863661
PM01	A05	Succinic acid	C-Source, carboxylic acid	258.639	287.858	263.696	254.388	234.498	259.469	304.852	266.145	14.9668	266.273	35.6668	0.127683	0.994996
PM01	A06	D-Galactose	C-Source, carbohydrate	250.098	181.994	209.325	217.066	199.588	133.963	218.977	214.621	28.0309	184.176	44.5533	-30.4451	0.313388
PM01	A07	L-Aspartic acid	C-Source, amino acid	292.624	286.553	277.4	271.292	267.004	276.692	299.513	281.967	9.47668	281.07	16.6908	-0.897525	0.930727
PM01	A08	L-Proline	C-Source, amino acid	294.26	275.735	282.17	248.252	279.512	308.535	301.821	275.104	19.479	296.623	15.1934	21.5181	0.176079
PM01	A09	D-Alanine	C-Source, amino acid	284.004	263.593	270.386	256.241	293.546	258.57	292.543	268.556	11.8079	281.553	19.9102	12.9973	0.324067
PM01	A10	D-Trehalose	C-Source, carbohydrate	206.465	166.772	176.168	180.778	215.399	120.539	206.529	182.546	16.9783	180.823	52.395	-1.72293	0.952
PM01	A11	D-Mannose	C-Source, carbohydrate	190.607	142.235	132.499	147.533	171.666	114.01	163.273	153.218	25.6915	149.65	31.1486	-3.56866	0.874018
PM01	A12	Dulcitol	C-Source, carbohydrate	281.567	258.093	235.071	277.303	252.198	259.809	271.623	263.009	21.24	261.21	9.78787	-1.79872	0.898648
PM01	B01	D-Serine	C-Source, amino acid	288.494	289.464	293.568	259.053	252.225	246.71	316.483	282.645	15.8807	271.806	38.7895	-10.8391	0.627129
PM01	B02	D-Sorbitol	C-Source, carbohydrate	281.649	281.39	278.859	270.202	244.108	248.624	285.931	278.025	5.36515	259.554	22.9545	-18.4707	0.170168
PM01	B03	Glycerol	C-Source, carbohydrate	264.787	300.344	259.739	253.349	264.744	254.944	292.28	269.555	21.0529	270.656	19.3576	1.10121	0.946372
PM01	B04	L-Fucose	C-Source, carbohydrate	226.923	212.445	208.582	222.764	181.219	141.584	216.119	217.678	8.59224	179.641	37.2929	-38.0377	0.0978379
PM01	B05	D-Glucuronic acid	C-Source, carboxylic acid	302.441	296.473	250.135	270.985	267.46	258.089	311.362	280.008	24.1397	278.97	28.4408	-1.03798	0.960255
PM01	B06	D-Gluconic acid	C-Source, carboxylic acid	305.384	295.781	289.79	265.183	266.651	270.83	307.445	289.035	17.1492	281.642	22.4432	-7.3928	0.639677
PM01	B07	D,L-a-Glycerol Phosphate	C-Source, carbohydrate	249.736	262.767	225.239	247.987	296.616	273.59	286.481	246.432	15.592	285.562	11.5407	39.1301	0.0150519
PM01	B08	D-Xylose	C-Source, carbohydrate	285.418	266.15	275.941	265.615	251.851	236.378	256.078	273.281	9.3811	248.102	10.371	-25.1786	0.01994
PM01	B09	L-Lactic acid	C-Source, carboxylic acid	267.468	247.596	249.305	245.6	261.319	266.361	262.279	252.492	10.0982	263.319	2.67752	10.8271	0.136719
PM01	B10	Formic acid	C-Source, carboxylic acid	217.92	196.792	105.95	163.247	72.8683	216.531	220.616	170.977	48.8482	170.005	84.1477	-0.972367	0.985199
PM01	B11	D-Mannitol	C-Source, carbohydrate	212.356	162.041	164.356	177.552	166.27	92.7162	160.127	179.076	23.215	139.704	40.8087	-39.3719	0.162186
PM01	B12	L-Glutamic acid	C-Source, amino acid	280.32	290.315	258.604	254.804	290.766	266.463	279.836	271.011	17.0871	279.021	12.1721	8.01052	0.52381
PM01	C01	D-Glucose-6-Phosphate	C-Source, carbohydrate	293.293	295.899	289.82	285.134	289.898	290.916	303.232	291.036	4.65658	294.682	7.42169	3.64557	0.45668
PM01	C02	D-Galactonic acid-g-Lactone	C-Source, carboxylic acid	103.197	122.746	122.519	47.4997	113.839	179.08	167.14	98.9904	35.529	153.353	34.7366	54.3624	0.0992103
PM01	C03	D,L-Malic acid	C-Source, carboxylic acid	274.675	277.738	275.275	258.966	248.963	234.712	281.526	271.664	8.56836	255.067	23.9967	-16.5965	0.246579
PM01	C04	D-Ribose	C-Source, carbohydrate	280.508	282.175	282.962	264.324	224.535	163.946	277.707	277.492	8.83818	222.063	56.9209	-55.4299	0.104515
PM01	C05	Tween 20	C-Source, fatty acid	291.034	274.098	233.189	212.857	263.26	272.352	305.849	252.795	36.0346	280.487	22.4295	27.6923	0.299161
PM01	C06	L-Rhamnose	C-Source, carbohydrate	188.073	160.084	160.242	148.43	112.519	106.276	170.328	164.207	16.8445	129.708	35.3163	-34.4996	0.14121
PM01	C07	D-Fructose	C-Source, carbohydrate	195.811	134.975	171.294	146.352	150.392	87.5213	177.542	162.108	27.1091	138.485	46.1762	-23.6235	0.42914
PM01	C08	Acetic acid	C-Source, carboxylic acid	264.276	252.416	242.487	238.916	248.976	255.211	255.311	249.524	11.373	253.166	3.62868	3.64248	0.622746
PM01	C09	a-D-Glucose	C-Source, carbohydrate	220.076	128.24	163.018	128.303	142.927	97.9172	182.427	159.909	43.3266	141.09	42.2846	-18.8189	0.590709
PM01	C10	Maltose	C-Source, carbohydrate	267.075	263.082	261.919	250.171	252.246	235.891	265.252	260.562	7.27074	251.13	14.7123	-9.43233	0.307664
PM01	C11	D-Melibiose	C-Source, carbohydrate	272.952	278.698	267.298	236.365	256.103	253.57	279.91	263.828	18.8911	263.194	14.5313	-0.633983	0.963546
PM01	C12	Thymidine	C-Source, carbohydrate	273.714	270.737	263.662	271.498	274.472	275.193	298.069	269.903	4.34795	282.578	13.4202	12.6752	0.128835
PM01	D01	L-Asparagine	C-Source, amino acid	272.238	294.279	287.898	271.073	259.127	284.722	297.991	281.372	11.5279	280.613	19.755	-0.759058	0.950908
PM01	D02	D-Aspartic acid	C-Source, amino acid	251.718	267.866	271.128	269.856	262.668	263.642	282.905	265.142	9.0495	269.738	11.4131	4.59598	0.575856
PM01	D03	D-Glucosaminic acid	C-Source, carboxylic acid	287.497	281.207	280.757	273.385	266.621	265.553	301.009	280.711	5.77269	277.728	20.1692	-2.98347	0.784189
PM01	D04	1,2-Propanediol	C-Source, alcohol	280.57	274.887	273.667	212.112	255.466	254.236	278.644	260.309	32.2722	262.782	13.7506	2.4728	0.907406
PM01	D05	Tween 40	C-Source, fatty acid	297.522	297.682	261.217	268.073	287.807	268.354	298.838	281.124	19.2326	285	15.4346	3.87623	0.787109
PM01	D06	a-Ketoglutaric acid	C-Source, carboxylic acid	247.184	247.122	242.454	215.44	229.423	262.355	262.441	238.05	15.2352	251.406	19.038	13.3566	0.347147
PM01	D07	a-Ketobutyric acid	C-Source, carboxylic acid	278.288	256.986	252.846	214.151	245.934	238.209	290.488	250.568	26.7144	258.21	28.2189	7.64253	0.72921
PM01	D08	a-Methyl-D-Galactoside	C-Source, carbohydrate	283.995	281.766	272.976	269.768	280.419	291.717	294.543	277.126	6.833	288.893	7.47323	11.7669	0.0820246
PM01	D09	a-D-Lactose	C-Source, carbohydrate	234.876	241.601	217.341	121.684	177.707	237.32	233.179	203.875	55.7406	216.069	33.2868	12.1931	0.753106
PM01	D10	Lactulose	C-Source, carbohydrate	26.1509	28.3752	27.247	32.4173	103.36	225.892	215.022	28.5476	2.73496	181.425	67.824	152.877	0.00552915
PM01	D11	Sucrose	C-Source, carbohydrate	212.282	225.288	202.631	141.64	180.212	235.912	245.634	195.46	37.0616	220.586	35.3015	25.1257	0.407163
PM01	D12	Uridine	C-Source, carbohydrate	268.217	258.998	255.69	267.265	278.317	274.572	291.311	262.543	6.16488	281.4	8.78523	18.8573	0.0198891
PM01	E01	L-Glutamine	C-Source, amino acid	280.532	287.406	289.369	280.076	294.355	311.484	292.119	284.346	4.73892	299.319	10.5939	14.9734	0.0502711
PM01	E02	m-Tartaric acid	C-Source, carboxylic acid	256.832	268.917	274.31	225.551	265.874	249.004	263.752	256.403	21.8275	259.543	9.18887	3.14075	0.827198
PM01	E03	D-Glucose-1-Phosphate	C-Source, carbohydrate	273.971	280.629	273.777	274.889	280.034	279.873	294.624	275.816	3.24494	284.844	8.47057	9.02752	0.102279
PM01	E04	D-Fructose-6-Phosphate	C-Source, carbohydrate	283.172	272.496	273.887	277.255	262.255	268.036	281.069	276.703	4.75324	270.453	9.6374	-6.24928	0.30252
PM01	E05	Tween 80	C-Source, fatty acid	276.962	269.168	227.508	270.692	293.291	275.416	278.514	261.082	22.6358	282.407	9.55199	21.3245	0.192531
PM01	E06	a-Hydroxyglutaric acid-g-Lactone	C-Source, carboxylic acid	214.103	211.223	207.205	167.905	254.463	237.685	157.655	200.109	21.6551	216.601	51.7333	16.4924	0.582527
PM01	E07	a-Hydroxybutyric acid	C-Source, carboxylic acid	265.253	217.911	241.028	210.131	260.317	257.659	260.281	233.58	24.8597	259.419	1.5244	25.8384	0.139682
PM01	E08	b-Methyl-D-Glucoside	C-Source, carbohydrate	278.759	283.758	264.736	259.27	247.507	264.347	272.031	271.631	11.5212	261.295	12.5436	-10.3362	0.308458
PM01	E09	Adonitol	C-Source, carbohydrate	173.374	179.986	156.246	105.451	170.51	190.771	209.552	153.764	33.7265	190.277	19.5257	36.5131	0.158944
PM01	E10	Maltotriose	C-Source, carbohydrate	227.667	214.686	226.256	205.487	245.299	213.91	247.506	218.524	10.4576	235.572	18.7923	17.0477	0.181396
PM01	E11	2`-Deoxyadenosine	C-Source, carbohydrate	279.389	275.291	264.519	275.132	270.146	274.003	289.525	273.583	6.35546	277.891	10.2582	4.3084	0.519378
PM01	E12	Adenosine	C-Source, carbohydrate	272.216	266.599	258.806	254.329	272.289	261.867	286.919	262.988	7.97198	273.692	12.5844	10.7041	0.222881
PM01	F01	Gly-Asp	C-Source, amino acid	262.995	274.313	273.982	291.469	287.672	284.807	280.402	275.69	11.7609	284.294	3.66214	8.60383	0.284444
PM01	F02	Citric acid	C-Source, carboxylic acid	267.086	266.181	247.596	246.011	272.016	266.716	264.565	256.718	11.4733	267.766	3.83495	11.0472	0.177185
PM01	F03	m-Inositol	C-Source, carbohydrate	34.8179	39.3484	43.4907	28.0038	291.707	274.96	286.265	36.4152	6.63248	284.311	8.54312	247.895	1.20712e-07
PM01	F04	D-Threonine	C-Source, amino acid	151.621	70.158	53.7683	35.9871	122.703	157.842	124.014	77.8837	51.1006	134.853	19.9198	56.9695	0.132492
PM01	F05	Fumaric acid	C-Source, carboxylic acid	281.256	263.031	268.148	264.316	272.511	272.543	282.962	269.188	8.33426	276.006	6.02459	6.81786	0.287172
PM01	F06	Bromosuccinic acid	C-Source, carboxylic acid	302.699	261.94	270.645	254.728	286.446	256.56	274.425	272.503	21.1563	272.477	15.0377	-0.0257833	0.998647
PM01	F07	Propionic acid	C-Source, carboxylic acid	276.103	244.788	254.309	248.292	279.231	268.599	293.627	255.873	14.0481	280.486	12.561	24.6126	0.0622445
PM01	F08	Mucic acid	C-Source, carboxylic acid	273.309	247.984	268.776	268.033	275.099	258.736	273.341	264.526	11.2713	269.058	8.98266	4.53268	0.593494
PM01	F09	Glycolic acid	C-Source, carboxylic acid	134.756	124.147	101.361	71.9684	129.317	124.98	124.116	108.058	27.8025	126.138	2.78731	18.0798	0.323226
PM01	F10	Glyoxylic acid	C-Source, carboxylic acid	260.559	253.188	245.217	260.583	251.923	254.379	257.079	254.887	7.32622	254.46	2.57931	-0.426475	0.928332
PM01	F11	D-Cellobiose	C-Source, carbohydrate	157.57	177.245	125.482	98.4127	204.91	205.653	189.255	139.677	34.8127	199.939	9.26035	60.2618	0.0354349
PM01	F12	Inosine	C-Source, carbohydrate	273.06	265.587	255.856	265.952	249.741	265.921	290.994	265.113	7.06556	268.885	20.786	3.772	0.742846
PM01	G01	Gly-Glu	C-Source, amino acid	251.092	251.058	239.015	204.981	290.716	280.828	282.995	236.537	21.7917	284.846	5.19726	48.3094	0.0143218
PM01	G02	Tricarballylic acid	C-Source, carboxylic acid	279.291	260.381	246.299	265.022	260.763	266.619	286.298	262.748	13.6014	271.227	13.3764	8.4786	0.448703
PM01	G03	L-Serine	C-Source, amino acid	265.676	273.144	288.622	264.585	281.284	285.386	279.937	273.007	11.0834	282.202	2.83838	9.19567	0.228208
PM01	G04	L-Threonine	C-Source, amino acid	238.325	243.534	196.455	195.847	262.598	249.958	247.554	218.54	25.9415	253.37	8.08144	34.8299	0.0791508
PM01	G05	L-Alanine	C-Source, amino acid	274.157	253.653	240.12	274.369	292.158	274.921	292.593	260.575	16.7437	286.557	10.0799	25.9824	0.0652376
PM01	G06	Ala-Gly	C-Source, amino acid	250.301	237.869	256.307	236.755	266.518	274.796	282.591	245.308	9.56369	274.635	8.03741	29.3274	0.00790901
PM01	G07	Acetoacetic acid	C-Source, carboxylic acid	45.3657	35.9313	36.904	29.3937	133.635	63.2165	58.2366	36.8987	6.55619	85.0295	42.1675	48.1308	0.0679475
PM01	G08	N-Acetyl-D-Mannosamine	C-Source, carbohydrate	285.077	290.959	261.713	310.512	293.44	280.418	289.705	287.065	20.0967	287.855	6.7055	0.789183	0.951418
PM01	G09	Mono-Methylsuccinate	C-Source, carboxylic acid	117.996	138.449	147.564	85.0264	207.074	189.926	219.085	122.259	27.7303	205.362	14.655	83.1029	0.00557693
PM01	G10	Methylpyruvate	C-Source, ester	272.182	265.248	254.718	247.093	263.566	258.372	275.13	259.81	11.1098	265.69	8.57854	5.87909	0.483366
PM01	G11	D-Malic acid	C-Source, carboxylic acid	174.565	235.75	228.905	222.77	260.519	260.115	51.0436	215.497	27.7986	190.559	120.824	-24.938	0.697908
PM01	G12	L-Malic acid	C-Source, carboxylic acid	283.284	275.897	260.549	274.368	239.927	266.581	278.094	273.524	9.48616	261.534	19.5776	-11.9904	0.325291
PM01	H01	Gly-Pro	C-Source, amino acid	288.921	301.156	265.206	266.176	289.311	282.38	309.979	280.365	17.6691	293.89	14.3579	13.5256	0.330193
PM01	H02	p-Hydroxyphenyl Acetic acid	C-Source, carboxylic acid	262.774	280.484	278.531	293.31	288.147	270.265	291.09	278.775	12.5201	283.167	11.2704	4.39237	0.652935
PM01	H03	m-Hydroxyphenyl Acetic acid	C-Source, carboxylic acid	265.171	271.678	276.364	287.487	312.408	294.649	292.142	275.175	9.40428	299.733	11.0482	24.5585	0.0243875
PM01	H04	Tyramine	C-Source, amine	298.768	307.371	291.38	307.687	301.783	302.672	300.879	301.302	7.79882	301.778	0.896461	0.476042	0.922174
PM01	H05	D-Psicose	C-Source, carbohydrate	140.574	129.899	110.97	96.6377	118.023	130.068	124.578	119.52	19.5593	124.223	6.0305	4.70313	0.709722
PM01	H06	L-Lyxose	C-Source, carbohydrate	151.885	206.26	231.461	194.709	160.532	37.1297	175.068	196.079	33.2189	124.243	75.7918	-71.8355	0.144414
PM01	H07	Glucuronamide	C-Source, amide	62.9801	55.5216	61.966	46.0634	201.713	54.5742	69.6534	56.6328	7.78199	108.647	80.9495	52.0141	0.243701
PM01	H08	Pyruvic acid	C-Source, carboxylic acid	277.139	261.075	276.58	266.532	283.908	277.834	297.417	270.332	7.8633	286.386	10.0237	16.0546	0.0623094
PM01	H09	L-Galactonic acid-g-Lactone	C-Source, carboxylic acid	40.0621	40.9784	38.8184	27.5675	39.4287	43.0857	54.364	36.8566	6.25568	45.6261	7.785	8.76953	0.157382
PM01	H10	D-Galacturonic acid	C-Source, carboxylic acid	47.6334	42.3861	41.6691	32.8185	52.922	52.0962	56.9222	41.1268	6.14393	53.9801	2.58114	12.8534	0.0204429
PM01	H11	Phenylethylamine	C-Source, amine	34.8627	40.2262	38.3634	32.7542	41.8106	37.8893	39.616	36.5516	3.36937	39.772	1.9653	3.22034	0.204488
PM01	H12	2-Aminoethanol	C-Source, alcohol	60.6886	57.595	50.5786	42.1622	50.5405	37.732	57.7864	52.7561	8.23229	48.6863	10.155	-4.0698	0.58161
PM02	A01	Negative Control	C-Source, negative control	24.785	19.2386	18.1033	25.7326	63.3828	43.1294	28.1258	21.9649	3.85111	44.8793	17.6935	22.9145	0.0488016
PM02	A02	Chondroitin Sulfate C	C-Source, polymer	20.8014	12.2784	11.59	19.2845	53.5874	37.6657	20.8014	15.9886	4.73072	37.3515	16.3953	21.3629	0.0516848
PM02	A03	a-Cyclodextrin	C-Source, polymer	11.7997	11	11.1919	11.0982	32.1731	16.7923	25.2669	11.2725	0.360126	24.7441	7.70372	13.4717	0.0153114
PM02	A04	b-Cyclodextrin	C-Source, polymer	11	11	11	13.9858	30.7309	19.311	13.5053	11.7464	1.4929	21.1824	8.76396	9.43595	0.0809135
PM02	A05	g-Cyclodextrin	C-Source, polymer	14.6803	11	11	12.7659	39.4717	26.5216	12.6002	12.3616	1.75573	26.1978	13.4387	13.8363	0.0892225
PM02	A06	Dextrin	C-Source, polymer	90.6039	53.5573	76.1739	42.4743	123.837	129.158	177.407	65.7023	21.7316	143.467	29.5128	77.7647	0.00981697
PM02	A07	Gelatin	C-Source, polymer	14.0198	11	11	11	27.5184	25.0089	20.3109	11.755	1.5099	24.2794	3.65871	12.5244	0.00145643
PM02	A08	Glycogen	C-Source, polymer	11.3436	11	11	16.6721	29.592	19.004	16.7796	12.5039	2.7835	21.7919	6.84606	9.28794	0.0535567
PM02	A09	Inulin	C-Source, polymer	17.7281	35.648	11	33.163	26.8037	32.5333	36.586	24.3848	11.9357	31.9743	4.91505	7.58956	0.355046
PM02	A10	Laminarin	C-Source, polymer	60.0581	46.5711	53.4425	25.8695	99.646	122.568	127.972	46.4853	14.8059	116.729	15.039	70.2437	0.00162538
PM02	A11	Mannan	C-Source, polymer	22.8243	20.3673	14.9926	20.3589	25.7113	25.7739	27.1241	19.6358	3.30574	26.2031	0.798223	6.56733	0.0216033
PM02	A12	Pectin	C-Source, polymer	42.2784	33.5397	38.8733	45.08	55.4799	54.8129	70.2722	39.9428	4.9662	60.1883	8.73925	20.2455	0.0110002
PM02	B01	N-Acetyl-D-Galactosamine	C-Source, carbohydrate	21.5361	20.308	17.8194	22.6213	34.8664	28.6618	23.1521	20.5712	2.06362	28.8934	5.86058	8.32223	0.0428134
PM02	B02	N-Acetyl-Neuraminic acid	C-Source, carboxylic acid	256.151	258	250.377	247.119	217.813	230.024	271.203	252.912	5.04557	239.68	27.9745	-13.2318	0.382913
PM02	B03	b-D-Allose	C-Source, carbohydrate	11	11	11	11	11	11	11	11	0	11	0	0	#DIV/0!
PM02	B04	Amygdalin	C-Source, carbohydrate	11	11	11	11	11.5948	11	13.1985	11	0	11.9311	1.13718	0.9311	0.150839
PM02	B05	D-Arabinose	C-Source, carbohydrate	36.2227	33.3346	24.8308	23.6173	43.5948	38.8014	38.9504	29.5013	6.22646	40.4489	2.72548	10.9475	0.0380576
PM02	B06	D-Arabitol	C-Source, carbohydrate	11	11	11	11.7976	12.7867	11	13.5356	11.1994	0.3988	12.4408	1.30272	1.24137	0.124003
PM02	B07	L-Arabitol	C-Source, carbohydrate	11	11	11	11	12.0367	11	11.4072	11	0	11.4813	0.522307	0.4813	0.11473
PM02	B08	Arbutin	C-Source, carbohydrate	26.3584	20.947	15.4417	20.3519	19.2645	21.8743	27.5783	20.7748	4.46569	22.9057	4.25178	2.13095	0.552263
PM02	B09	2-Deoxy-D-Ribose	C-Source, carbohydrate	54.7626	236.458	58.623	62.1407	65.9381	61.9851	272.942	102.996	89.0256	133.622	120.671	30.6259	0.712707
PM02	B10	i-Erythritol	C-Source, carbohydrate	14.6049	11	11	11	14.4846	11.5702	16.329	11.9012	1.80245	14.1279	2.39937	2.22671	0.216537
PM02	B11	D-Fucose	C-Source, carbohydrate	15.476	14.056	11.1235	16.515	16.6095	18.7525	20.2915	14.2926	2.34085	18.5512	1.84924	4.25854	0.0491853
PM02	B12	3-0-b-D-Galactopyranosyl-D-Arabinose	C-Source, carbohydrate	45.1648	37.6534	41.9845	40.3922	72.4677	84.5577	61.9443	41.2987	3.13725	72.9899	11.3157	31.6912	0.00273688
PM02	C01	Gentiobiose	C-Source, carbohydrate	24.8622	20.488	21.3564	17.8994	27.4599	19.115	24.9587	21.1515	2.87678	23.8445	4.28257	2.69303	0.36089
PM02	C02	L-Glucose	C-Source, carbohydrate	18.9564	20.2554	17.3976	12.1315	18.565	15.2998	19.3136	17.1852	3.56596	17.7261	2.13434	0.540908	0.82694
PM02	C03	D-Lactitol	C-Source, carbohydrate	17.4404	17.0931	16.3038	11	16.23	12.2094	26.1853	15.4593	3.01068	18.2082	7.19489	2.74891	0.51292
PM02	C04	D-Melezitose	C-Source, carbohydrate	13.4232	14.3987	12.8567	11	32.7061	28.6625	36.9626	12.9197	1.42947	32.7771	4.15051	19.8574	0.00026462
PM02	C05	Maltitol	C-Source, carbohydrate	11.0643	11	11	12.4743	15.8222	15.0543	11	11.3847	0.727065	13.9588	2.59103	2.57418	0.109358
PM02	C06	a-Methyl-D-Glucoside	C-Source, carbohydrate	11	11	11	11	11	11	11	11	0	11	0	0	#DIV/0!
PM02	C07	b-Methyl-D-Galactoside	C-Source, carbohydrate	11	11	11	11	11.908	21.5514	22.675	11	0	18.7115	5.9187	7.71147	0.0429245
PM02	C08	3-Methylglucose	C-Source, carbohydrate	16.9451	15.6067	11.6848	11	18.6846	14.3022	30.7653	13.8091	2.91374	21.2507	8.52626	7.44155	0.156445
PM02	C09	b-Methyl-D-Glucuronic acid	C-Source, carboxylic acid	17.722	17.1224	11.3156	29.8029	45.5641	47.0388	43.6632	18.9907	7.76554	45.422	1.69228	26.4313	0.00238499
PM02	C10	a-Methyl-D-Mannoside	C-Source, carbohydrate	15.9989	13.3894	11.6602	11	26.1786	22.6163	29.9895	13.0121	2.23155	26.2615	3.6873	13.2493	0.00187944
PM02	C11	b-Methyl-D-Xyloside	C-Source, carbohydrate	16.8709	13.5471	11	15.3862	22.12	24.7764	22.9591	14.2011	2.53029	23.2852	1.35789	9.08412	0.00259216
PM02	C12	Palatinose	C-Source, carbohydrate	36.0232	27.2772	26.5788	22.9917	28.1578	25.246	33.1383	28.2177	5.53195	28.8474	3.99108	0.629642	0.874835
PM02	D01	D-Raffinose	C-Source, carbohydrate	36.1341	38.0224	33.2365	29.6561	34.1402	27.365	37.8921	34.2623	3.64743	33.1324	5.33542	-1.12984	0.75042
PM02	D02	Salicin	C-Source, carbohydrate	21.015	22.3198	18.2747	11	16.8449	11	23.8205	18.1524	5.05745	17.2218	6.41855	-0.930575	0.837542
PM02	D03	Sedoheptulosan	C-Source, carbohydrate	14.9798	13.696	11.2568	11.0324	12.7799	12.6828	18.7028	12.7413	1.91889	14.7218	3.44796	1.98058	0.370921
PM02	D04	L-Sorbose	C-Source, carbohydrate	11	11	11	12.4559	11	11	11	11.364	0.72795	11	0	-0.363975	0.436588
PM02	D05	Stachyose	C-Source, carbohydrate	13.6322	11.5778	11	11	15.309	13.7478	13.5359	11.8025	1.24984	14.1976	0.968343	2.39507	0.0409189
PM02	D06	D-Tagatose	C-Source, carbohydrate	21.9023	19.6779	14.4774	11	17.5989	15.1793	15.3546	16.7644	4.94453	16.0443	1.3492	-0.720133	0.819647
PM02	D07	Turanose	C-Source, carbohydrate	17.6688	14.6346	11	17.8106	33.6389	37.7064	57.6182	15.2785	3.20652	42.9878	12.8325	27.7093	0.00790464
PM02	D08	Xylitol	C-Source, carbohydrate	11	11	11	11	12.9086	11	14.6102	11	0	12.8396	1.80609	1.8396	0.0887784
PM02	D09	N-Acetyl-D-Glucosaminitol	C-Source, carbohydrate	11	14.6768	13.1055	11	11.1548	11	16.8137	12.4456	1.78822	12.9895	3.31276	0.543925	0.788125
PM02	D10	g-Amino-N-Butyric acid	C-Source, carboxylic acid	12.7407	11	11	12.7196	14.9083	13.6264	20.9287	11.8651	0.99894	16.4878	3.89898	4.62272	0.0662243
PM02	D11	d-Amino Valeric acid	C-Source, carboxylic acid	17.0439	14.0694	12.6454	14.6306	18.1061	20.1852	18.7842	14.5973	1.83263	19.0252	1.06029	4.42784	0.0141061
PM02	D12	Butyric acid	C-Source, carboxylic acid	29.1627	21.6587	23.527	33.934	45.6312	47.9031	49.9287	27.0706	5.5776	47.821	2.14993	20.7504	0.00184833
PM02	E01	Capric acid	C-Source, carboxylic acid	62.4189	50.9307	41.2753	51.8396	51.5121	47.2545	54.0728	51.6161	8.64393	50.9465	3.44416	-0.669658	0.90575
PM02	E02	Caproic acid	C-Source, carboxylic acid	45.729	66.1311	27.2437	19.4021	12.8855	32.5014	31.2072	39.6265	20.8334	25.5314	10.9707	-14.0951	0.341543
PM02	E03	Citraconic acid	C-Source, carboxylic acid	16.9149	16.4301	14.5231	11	16.3382	17.11	27.1932	14.717	2.68447	20.2138	6.05664	5.49678	0.159603
PM02	E04	D,L-Citramalic acid	C-Source, carboxylic acid	11	12.4558	11.7117	11	11.4176	12.2849	23.4229	11.5419	0.695547	15.7085	6.69495	4.16659	0.257338
PM02	E05	D-Glucosamine	C-Source, carbohydrate	262.388	264.733	267.552	252.562	273.054	244.136	278.926	261.809	6.51603	265.372	18.624	3.56291	0.730722
PM02	E06	2-Hydroxybenzoic acid	C-Source, carboxylic acid	11	11	11	11	11	11	11	11	0	11	0	0	#DIV/0!
PM02	E07	4-Hydroxybenzoic acid	C-Source, carboxylic acid	11.6017	11	11	11	14.0061	11	20.3417	11.1504	0.30085	15.1159	4.76871	3.96551	0.146743
PM02	E08	b-Hydroxybutyric acid	C-Source, carboxylic acid	11.8804	11.0629	11	11	15.8602	11	16.5338	11.2358	0.430738	14.4647	3.01933	3.22884	0.0810303
PM02	E09	g-Hydroxybutyric acid	C-Source, carboxylic acid	12.3224	15.6599	11.2834	12.937	12.8755	22.7142	19.7531	13.0507	1.86857	18.4476	5.0476	5.39692	0.0998856
PM02	E10	a-Keto-Valeric acid	C-Source, carboxylic acid	15.6474	16.7692	12.1538	11.978	16.8677	16.6154	20.6154	14.1371	2.43613	18.0328	2.24012	3.89573	0.0830178
PM02	E11	Itaconic acid	C-Source, carboxylic acid	20.5955	16.5286	13.669	11.6272	12.5052	11.6585	18.2761	15.6051	3.88712	14.1466	3.60122	-1.45847	0.634499
PM02	E12	5-Keto-D-Gluconic acid	C-Source, carboxylic acid	52.4903	51.2598	62.7131	185.613	225.647	250.695	251.108	88.0191	65.2649	242.483	14.5819	154.464	0.0110089
PM02	F01	D-Lactic acid Methyl Ester	C-Source, ester	75.0329	89.9905	63.186	62.5561	89.4605	75.1072	127.517	72.6914	12.8817	97.3615	27.0834	24.6701	0.164152
PM02	F02	Malonic acid	C-Source, carboxylic acid	31.2335	32.0415	24.058	16.7312	18.8182	17.9569	35.7909	26.016	7.15472	24.1887	10.0571	-1.82738	0.78808
PM02	F03	Melibionic acid	C-Source, carbohydrate	261.282	238.273	262.706	259.461	19.8061	23.0404	82.6478	255.43	11.5151	41.8314	35.385	-213.599	8.32703e-05
PM02	F04	Oxalic acid	C-Source, carboxylic acid	17.5947	18.1119	15.8167	16.406	19.3919	30.2982	33.4671	16.9823	1.05543	27.7191	7.38355	10.7367	0.0313278
PM02	F05	Oxalomalic acid	C-Source, carboxylic acid	21.6447	18.4229	16.9383	14.4337	12.2957	15.0168	24.1401	17.8599	3.01274	17.1509	6.20388	-0.709033	0.846877
PM02	F06	Quinic acid	C-Source, carboxylic acid	15.0664	15.0028	12.8108	11	17.9185	15.9283	28.981	13.47	1.95221	20.9426	7.03222	7.4726	0.0917412
PM02	F07	D-Ribono-1,4-Lactone	C-Source, carboxylic acid	21.47	11.5694	14.2264	11	13.1073	16.364	28.0493	14.5664	4.81236	19.1735	7.85722	4.60708	0.376131
PM02	F08	Sebacic acid	C-Source, carboxylic acid	11.2536	16.3882	11.4437	14.7188	17.5079	20.7309	31.1264	13.4511	2.52272	23.1217	7.11709	9.67066	0.0494133
PM02	F09	Sorbic acid	C-Source, carboxylic acid	37.3016	29.4551	25.2493	16.8659	23.2623	24.7288	25.2179	27.218	8.5191	24.403	1.01769	-2.81497	0.602241
PM02	F10	Succinamic acid	C-Source, carboxylic acid	29.5374	22.9576	21.7239	30.3998	58.6176	52.0986	53.9271	26.1547	4.44661	54.8811	3.36258	28.7264	0.000242906
PM02	F11	D-Tartaric acid	C-Source, carboxylic acid	235.556	234.874	223.236	259.566	268.691	263.154	246.201	238.308	15.2582	259.349	11.7181	21.0406	0.105282
PM02	F12	L-Tartaric acid	C-Source, carboxylic acid	25.6596	21.5892	260.467	23.787	265.012	265.194	281.868	82.8757	118.406	270.691	9.67959	187.816	0.0440718
PM02	G01	Acetamide	C-Source, amide	27.4042	25.056	23.4793	18.6652	26.2982	25.6863	26.4649	23.6512	3.69451	26.1498	0.409965	2.49863	0.306502
PM02	G02	L-Alaninamide	C-Source, amide	25.8529	25.987	22.6007	14.4602	28.9995	26.5707	38.5935	22.2252	5.40825	31.3879	6.3573	9.1627	0.0937043
PM02	G03	N-Acetyl-L-Glutamic acid	C-Source, amino acid	13.4332	13.6698	12.2504	11	11	11	14.7512	12.5884	1.22751	12.2504	2.16576	-0.33795	0.801319
PM02	G04	L-Arginine	C-Source, amino acid	18.4928	20.8403	14.0872	11	28.1044	29.9909	39.3312	16.1051	4.40671	32.4755	6.01167	16.3704	0.00853161
PM02	G05	Glycine	C-Source, amino acid	26.2513	30.7408	50.8	19.213	88.0986	86.3781	117.186	31.7513	13.5565	97.221	17.3118	65.4697	0.00241097
PM02	G06	L-Histidine	C-Source, amino acid	280.04	306.065	275.713	310.279	267.024	256.913	276.294	293.024	17.6643	266.744	9.69354	-26.2806	0.0702122
PM02	G07	L-Homoserine	C-Source, amino acid	12.848	11.0973	11	11	13.8053	11	13.5288	11.4863	0.908941	12.778	1.54602	1.29171	0.21938
PM02	G08	Hydroxy-L-Proline	C-Source, amino acid	30.8938	20.9951	21.2843	14.1777	42.2472	68.6657	79.8407	21.8377	6.87277	63.5845	19.305	41.7468	0.0093214
PM02	G09	L-Isoleucine	C-Source, amino acid	20.3054	17.2248	18.4316	11	13.8894	11	18.3681	16.7404	4.03139	14.4192	3.71251	-2.32128	0.471807
PM02	G10	L-Leucine	C-Source, amino acid	29.112	21.4006	22.1458	12.1789	16.066	13.5171	24.5759	21.2093	6.95017	18.053	5.79097	-3.15632	0.553538
PM02	G11	L-Lysine	C-Source, amino acid	26.2882	22.866	19.6676	13.237	19.3577	16.2507	26.3522	20.5147	5.55411	20.6535	5.17392	0.138833	0.974474
PM02	G12	L-Methionine	C-Source, amino acid	32.6528	29.6278	29.9144	22.3805	27.0225	29.1189	31.5702	28.6439	4.39256	29.2372	2.27616	0.593325	0.841755
PM02	H01	L-Ornithine	C-Source, amino acid	36.4862	30.0573	26.1868	11	18.0611	16.9548	37.7983	25.9326	10.8234	24.2714	11.7277	-1.66118	0.853588
PM02	H02	L-Phenylalanine	C-Source, amino acid	28.3057	30.2585	26.2519	11	11.1687	11	33.0193	23.954	8.78959	18.396	12.6644	-5.55803	0.519607
PM02	H03	L-Pyroglutamic acid	C-Source, amino acid	25.4296	24.7891	18.8217	11	13.1258	18.3913	40.2301	20.0101	6.70333	23.9157	14.3719	3.90563	0.645865
PM02	H04	L-Valine	C-Source, amino acid	23.6966	20.4025	21.6498	11	11	11	31.9478	19.1872	5.62454	17.9826	12.0942	-1.20462	0.864836
PM02	H05	D,L-Carnitine	C-Source, carboxylic acid	22.3836	20.7712	21.9967	11	11.4509	15.4445	31.7356	19.0379	5.40248	19.5437	10.7457	0.505792	0.937091
PM02	H06	sec-Butylamine	C-Source, amine	21.5493	20.5725	18.5864	11	11	20.1694	40.5641	17.9271	4.77974	23.9112	15.1331	5.98412	0.479626
PM02	H07	D,L-Octopamine	C-Source, amine	23.9541	21.8605	19.9959	11	12.3707	11	20.4539	19.2026	5.70243	14.6082	5.1087	-4.59442	0.321772
PM02	H08	Putrescine	C-Source, amine	17.3531	16.6289	11	11	11	11.8766	18.9661	13.9955	3.47152	13.9476	4.36822	-0.0479333	0.987642
PM02	H09	Dihydroxyacetone	C-Source, alcohol	104.895	94.848	107.677	94.4418	89.0041	90.5941	107.088	100.466	6.81843	95.5621	10.0134	-4.90348	0.471466
PM02	H10	2,3-Butanediol	C-Source, alcohol	34.1077	26.7745	26.1879	18.4634	16.6214	20.0513	27.459	26.3834	6.39225	21.3772	5.53913	-5.00614	0.329199
PM02	H11	2,3-Butanone	C-Source, alcohol	38.9736	32.0043	30.8802	36.1153	31.3537	34.5281	34.9912	34.4933	3.73959	33.6243	1.98001	-0.869017	0.733168
PM02	H12	3-Hydroxy-2-butanone	C-Source, alcohol	47.0067	36.6416	18.7499	27.3647	30.1072	30.0469	48.3143	32.4407	12.1521	36.1561	10.5293	3.71541	0.690628
PM03	A01	Negative Control	N-Source, Negative control	192.022	44.83	265.325	163.847	247.75	170.235	276.159	166.506	91.7032	231.381	54.8263	64.8749	0.331653
PM03	A02	Ammonia	N-Source, inorganic	126.617	232.4	258.034	243.936	281.378	238.888	289.045	215.247	60.0092	269.77	27.0183	54.5234	0.209019
PM03	A03	Nitrite	N-Source, inorganic	11	254.785	263.87	226.363	261.477	34.3002	162.114	189.004	119.74	152.631	113.885	-36.3739	0.701847
PM03	A04	Nitrate	N-Source, inorganic	102.476	59.4784	39.0285	63.0823	48.9536	225.485	266.106	66.0164	26.5143	180.182	115.448	114.165	0.105825
PM03	A05	Urea	N-Source, other	87.8392	178.728	21.849	40.8969	44.7695	164.667	128.995	82.3282	69.9941	112.81	61.5653	30.4822	0.575951
PM03	A06	Biuret	N-Source, other	38.554	260.865	219.04	165.437	82.0107	171.048	223.341	170.974	96.5341	158.8	71.4567	-12.1743	0.862405
PM03	A07	L-Alanine	N-Source, amino acid	306.308	277.525	275.764	248.865	275.962	284.57	305.49	277.116	23.468	288.674	15.1856	11.5585	0.494735
PM03	A08	L-Arginine	N-Source, amino acid	280.389	273.923	247.493	203.506	271.004	271.54	299.634	251.328	34.913	280.726	16.377	29.3982	0.241215
PM03	A09	L-Asparagine	N-Source, amino acid	270.968	283.745	264.014	259.011	280.481	271.793	297.46	269.435	10.7266	283.245	13.055	13.8101	0.183325
PM03	A10	L-Aspartic acid	N-Source, amino acid	277.608	278.982	270.193	270.692	284.959	259.881	283.968	274.369	4.57259	276.269	14.2014	1.90057	0.806881
PM03	A11	L-Cysteine	N-Source, amino acid	47.8857	288.15	288.825	251.639	290.984	289.169	302.308	219.125	115.474	294.154	7.12016	75.0286	0.322689
PM03	A12	L-Glutamic acid	N-Source, amino acid	300.46	247.516	213.014	259.899	299.558	282.761	311.941	255.222	36.0986	298.087	14.6456	42.8645	0.115077
PM03	B01	L-Glutamine	N-Source, amino acid	283.97	264.998	273.66	260.695	263.42	254.523	307.207	270.831	10.2857	275.05	28.202	4.21943	0.788664
PM03	B02	Glycine	N-Source, amino acid	248.365	270.068	270.522	238.487	269.6	266.99	286.904	256.861	16.0293	274.498	10.8232	17.6374	0.164293
PM03	B03	L-Histidine	N-Source, amino acid	272.883	276.216	247.104	218.334	267.767	278.963	304.567	253.634	26.8899	283.766	18.8638	30.1313	0.161191
PM03	B04	L-Isoleucine	N-Source, amino acid	197.118	274.254	259.367	211.556	275.674	226.521	274.002	235.574	37.0492	258.733	27.9084	23.1588	0.40938
PM03	B05	L-Leucine	N-Source, amino acid	105.28	198.181	183.099	169.026	257.007	31.6269	170.648	163.897	40.8506	153.094	113.711	-10.8026	0.864209
PM03	B06	L-Lysine	N-Source, amino acid	221.836	282.659	245.924	198.088	226.579	198.758	277.556	237.127	36.0943	234.298	39.962	-2.82922	0.925524
PM03	B07	L-Methionine	N-Source, amino acid	216.812	230.877	245.695	222.793	274.752	261.37	280.529	229.044	12.5073	272.217	9.82805	43.1726	0.00443285
PM03	B08	L-Phenylalanine	N-Source, amino acid	235.684	297.461	290.924	172.468	272.139	235.695	276.285	249.134	58.1391	261.373	22.3343	12.2387	0.748019
PM03	B09	L-Proline	N-Source, amino acid	280.6	276.139	261.488	255.778	283.885	267.98	291.96	268.501	11.7726	281.275	12.2015	12.7738	0.220392
PM03	B10	L-Serine	N-Source, amino acid	288.106	271.053	258.452	249.983	261.166	262.084	279.015	266.898	16.5779	267.422	10.0506	0.523392	0.963706
PM03	B11	L-Threonine	N-Source, amino acid	226.062	254.616	242.021	195.515	247.923	240.549	288.015	229.554	25.5234	258.829	25.5434	29.2758	0.193573
PM03	B12	L-Tryptophan	N-Source, amino acid	45.5282	206.63	307.034	160.182	267.079	239.723	277.049	179.843	108.508	261.284	19.3263	81.4403	0.264793
PM03	C01	L-Tyrosine	N-Source, amino acid	91.6966	49.3703	288.758	279.713	285.66	225.734	278.788	177.385	124.64	263.394	32.7949	86.0094	0.305783
PM03	C02	L-Valine	N-Source, amino acid	205.785	179.675	216.794	217.939	256.928	220.687	269.761	205.048	17.7809	249.125	25.4501	44.0772	0.0415667
PM03	C03	D-Alanine	N-Source, amino acid	285.567	291.281	283.894	263.182	276.094	277.336	299.237	280.981	12.2803	284.222	13.0182	3.24103	0.749586
PM03	C04	D-Asparagine	N-Source, amino acid	245.387	270.311	280.319	210.334	280.887	265.004	293.788	251.588	31.1789	279.893	14.4178	28.305	0.2106
PM03	C05	D-Aspartic acid	N-Source, amino acid	181.964	308.355	235.792	228.123	262.247	228.061	275.255	238.559	52.2529	255.188	24.3761	16.6291	0.636532
PM03	C06	D-Glutamic acid	N-Source, amino acid	14.404	18.2493	17.8396	22.0616	18.6702	15.7226	22.6935	18.1386	3.13256	19.0288	3.49926	0.890142	0.73716
PM03	C07	D-Lysine	N-Source, amino acid	196.19	310.952	245.603	216.674	224.377	215.391	280.344	242.355	50.0225	240.037	35.195	-2.31771	0.94849
PM03	C08	D-Serine	N-Source, amino acid	257.957	250.58	253.599	256.908	259.038	274.53	275.917	254.761	3.34935	269.828	9.37071	15.0671	0.0284472
PM03	C09	D-Valine	N-Source, amino acid	110.347	300.109	281.047	220.381	265.668	231.288	288.306	227.971	85.4674	261.754	28.7094	33.7831	0.547745
PM03	C10	L-Citrulline	N-Source, amino acid	182.094	311.94	281.223	212.999	245.71	197.511	275.124	247.064	59.881	239.448	39.1837	-7.61567	0.857073
PM03	C11	L-Homoserine	N-Source, amino acid	18.2687	20.1946	26.842	28.4831	209.585	24.2822	22.7417	23.4471	4.97598	85.5362	107.432	62.0891	0.285842
PM03	C12	L-Ornithine	N-Source, amino acid	231.077	206.965	177.538	125.97	136.991	250.27	277.115	185.387	45.2591	221.459	74.3723	36.0712	0.457345
PM03	D01	N-Acetyl-L-Glutamic acid	N-Source, amino acid	104.602	254.364	214.514	228.36	35.8094	185.615	217.347	200.46	66.0062	146.257	96.9574	-54.2031	0.414776
PM03	D02	N-Phthaloyl-L-Glutamic acid	N-Source, amino acid	188.072	262.092	237.691	170.761	122.759	224.642	223.206	214.654	42.4821	190.202	58.4122	-24.4516	0.546094
PM03	D03	L-Pyroglutamic acid	N-Source, amino acid	204.147	267.951	255.595	225.037	195.394	217.594	249.786	238.183	28.9862	220.925	27.3482	-17.2578	0.461473
PM03	D04	Hydroxylamine	N-Source, other	15.2702	17.1645	18.3525	15.9825	16.2737	16.4031	22.0448	16.6924	1.35467	18.2405	3.29523	1.54811	0.424743
PM03	D05	Methylamine	N-Source, other	21.4645	237.913	176.634	147.046	114.135	140.676	192.492	145.764	91.0977	149.101	39.8518	3.33666	0.955765
PM03	D06	N-Amylamine	N-Source, other	31.8647	248.563	114.29	93.1405	122.27	113.66	216.326	121.964	91.3506	150.752	56.9516	28.7875	0.655006
PM03	D07	N-Butylamine	N-Source, other	162.612	256.544	35.7155	83.6463	85.6328	153.045	180.058	134.629	96.6598	139.579	48.6317	4.94934	0.939297
PM03	D08	Ethylamine	N-Source, other	56.1433	312.845	269.742	198.165	151.312	152.051	226.985	209.224	112.481	176.783	43.4778	-32.4412	0.661541
PM03	D09	Ethanolamine	N-Source, other	131.832	287.42	194.274	186.188	139.915	191.295	252.129	199.928	64.5825	194.446	56.1735	-5.48226	0.911425
PM03	D10	Ethylenediamine	N-Source, other	204.062	240.005	170.44	133.845	53.3968	153.949	209.864	187.088	45.4619	139.07	79.2877	-48.0178	0.351933
PM03	D11	Putrescine	N-Source, other	169.976	223.452	32.0427	39.9519	53.6055	123.332	183.709	116.356	95.3782	120.215	65.1076	3.85978	0.95467
PM03	D12	Agmatine	N-Source, other	44.0787	29.2239	36.1153	46.5216	55.2408	50.7584	44.0174	38.9849	7.87952	50.0055	5.64945	11.0207	0.0968379
PM03	E01	Histamine	N-Source, other	179.822	223.32	256.868	231.016	52.6583	251.845	245.118	222.757	32.0185	183.207	113.109	-39.5493	0.524427
PM03	E02	b-Phenylethylamine	N-Source, other	151.865	75.1301	72.856	119.003	126.744	142.39	235.618	104.714	37.9366	168.251	58.8639	63.5369	0.139804
PM03	E03	Tyramine	N-Source, other	240.388	274.035	253.22	233.533	267.974	277.59	283.344	250.294	17.8068	276.303	7.76511	26.0086	0.0675617
PM03	E04	Acetamide	N-Source, other	126.527	277.996	258.65	243.078	260.36	227.756	262.467	226.563	68.2029	250.194	19.4606	23.6316	0.593082
PM03	E05	Formamide	N-Source, other	193.958	276.455	251.427	254.86	244.55	237.209	260.139	244.175	35.2635	247.3	11.7095	3.12474	0.890704
PM03	E06	Glucuronamide	N-Source, other	288.68	262.007	212.173	237.497	291.914	291.443	299.217	250.089	32.8	294.191	4.35853	44.102	0.0733995
PM03	E07	D,L-Lactamide	N-Source, other	183.901	254.328	234.314	176.051	185.987	173.077	220.032	212.148	38.1723	193.032	24.2578	-19.1164	0.486269
PM03	E08	D-Glucosamine	N-Source, other	278.036	267.409	265.302	236.053	258.558	246.114	277.69	261.7	17.9834	260.787	15.9058	-0.912558	0.947258
PM03	E09	D-Galactosamine	N-Source, other	60.6851	304.262	206.498	74.4902	170.11	118.057	219.533	161.484	115.672	169.233	50.7435	7.7495	0.919243
PM03	E10	D-Mannosamine	N-Source, other	89.2692	295.551	222.346	196.78	252.208	187	263.436	200.987	85.4345	234.215	41.2725	33.228	0.567566
PM03	E11	N-Acetyl-D-Glucosamine	N-Source, other	152.645	260.611	245.868	111.723	263.121	193.788	268.332	192.712	72.112	241.747	41.6156	49.0351	0.346102
PM03	E12	N-Acetyl-D-Galactosamine	N-Source, other	28.2272	18.2253	25.7346	35.3269	34.546	35.6272	37.3456	26.8785	7.05646	35.8396	1.41183	8.9611	0.0876759
PM03	F01	N-Acetyl-D-Mannosamine	N-Source, other	261.506	29.697	272.691	302.862	280.495	280.849	298.966	216.689	125.879	286.77	10.5637	70.081	0.390911
PM03	F02	Adenine	N-Source, other	138.477	244.59	227.556	223.483	267.511	247.137	264.339	208.527	47.5861	259.662	10.9625	51.1353	0.134314
PM03	F03	Adenosine	N-Source, other	270.181	261.282	262.803	272.494	283.125	284.823	288.498	266.69	5.48441	285.482	2.746	18.792	0.00303673
PM03	F04	Cytidine	N-Source, other	251.317	271.424	262.89	269.734	288.844	286.675	304.98	263.841	9.12841	293.499	10.0012	29.6579	0.00941881
PM03	F05	Cytosine	N-Source, other	23.8242	279.677	231.823	248.67	281.938	220.714	276.866	195.998	116.481	259.839	33.978	63.8407	0.408787
PM03	F06	Guanine	N-Source, other	233.507	258.509	267.182	256.15	274.82	252.801	278.523	253.837	14.3593	268.715	13.9055	14.8779	0.227896
PM03	F07	Guanosine	N-Source, other	275.534	279.171	253.297	239.608	277.06	268.886	279.962	261.902	18.7539	275.303	5.74313	13.4004	0.294101
PM03	F08	Thymine	N-Source, other	210.806	272.707	243.832	213.242	248.788	257.775	261.487	235.147	29.2031	256.017	6.5294	20.8697	0.288067
PM03	F09	Thymidine	N-Source, other	219.624	249.315	226.686	213.313	230.91	250.817	272.196	227.234	15.7013	251.308	20.647	24.0734	0.1376
PM03	F10	Uracil	N-Source, other	107.167	259.673	219.562	177.693	186.7	140.374	226.837	191.024	65.1584	184.637	43.2687	-6.38651	0.889891
PM03	F11	Uridine	N-Source, other	65.6495	168.835	76.4801	74.9975	57.7067	163.802	193.041	96.4905	48.4674	138.183	71.2115	41.6927	0.39458
PM03	F12	Inosine	N-Source, other	53.4523	44.2623	38.7609	56.0877	41.0585	42.6038	66.0767	48.1408	8.04965	49.913	14.0195	1.7722	0.838954
PM03	G01	Xanthine	N-Source, other	39.2126	46.1567	270.381	253.903	290.103	251.939	276.654	152.413	126.914	272.899	19.3576	120.485	0.172175
PM03	G02	Xanthosine	N-Source, other	129.823	218.638	247.037	221.77	271.909	242.132	277.815	204.317	51.2641	263.952	19.1263	59.6349	0.118728
PM03	G03	Uric acid	N-Source, other	203.392	297.273	268.041	253.636	281.575	228.184	275.746	255.586	39.2469	261.835	29.2884	6.24928	0.827321
PM03	G04	Alloxan	N-Source, other	171.308	267.942	277.365	192.042	293.065	230.842	271.029	227.164	53.343	264.979	31.5499	37.8146	0.329859
PM03	G05	Allantoin	N-Source, other	255.308	275.431	271.451	256.612	278.719	245.315	281.067	264.7	10.2365	268.367	19.9981	3.66629	0.760789
PM03	G06	Parabanic acid	N-Source, other	245.457	220.11	267.35	240.293	280.579	238.682	281.945	243.302	19.4068	267.068	24.5929	23.7659	0.209807
PM03	G07	D,L-a-Amino-N-Butyric acid	N-Source, other	16.5115	22.3472	21.3097	17.5032	20.5316	18.3001	20.6289	19.4179	2.84446	19.8202	1.31734	0.4023	0.831909
PM03	G08	g-Amino-N-Butyric acid	N-Source, other	185.448	274.536	259.238	224.964	265.9	232.503	265.666	236.047	39.5909	254.69	19.2144	18.6433	0.492571
PM03	G09	e-Amino-N-Caproic acid	N-Source, other	140.704	273.933	273.552	227.237	272.212	228.902	280.095	228.857	62.7246	260.403	27.5639	31.5462	0.459928
PM03	G10	D,L-a-Amino-Caprylic acid	N-Source, other	19.7158	20.623	21.271	18.7742	17.8821	14.1861	25.3211	20.096	1.08782	19.1298	5.67138	-0.966233	0.745299
PM03	G11	d-Amino-N-Valeric acid	N-Source, other	158.765	265.655	249.951	211.305	260.737	221.372	258.586	221.419	47.6049	246.898	22.1328	25.4794	0.436256
PM03	G12	a-Amino-N-Valeric acid	N-Source, other	31.6975	28.9909	28.0038	27.1123	66.6444	26.4834	31.5065	28.9511	1.98518	41.5448	21.8815	12.5936	0.289559
PM03	H01	Ala-Asp	N-Source, peptide	285.28	302.763	284.198	268.844	285.146	299.236	311.455	285.271	13.8681	298.613	13.1656	13.3412	0.255033
PM03	H02	Ala-Gln	N-Source, peptide	279.441	268.195	267.017	256.667	296.549	282.682	302.302	267.83	9.31319	293.844	10.0859	26.0141	0.0166153
PM03	H03	Ala-Glu	N-Source, peptide	269.082	268.205	269.284	259.165	272.574	284.413	297.435	266.434	4.86859	284.807	12.4353	18.3734	0.0399259
PM03	H04	Ala-Gly	N-Source, peptide	275.709	293.651	279.931	261.435	289.371	290.926	301.486	277.682	13.2655	293.928	6.59212	16.246	0.113189
PM03	H05	Ala-His	N-Source, peptide	257.538	266.632	258.248	213.194	282.664	281.279	297.655	248.903	24.1616	287.199	9.08134	38.2963	0.0505695
PM03	H06	Ala-Leu	N-Source, peptide	278.314	188.743	246.992	195.831	278.292	283.678	299.217	227.47	42.6889	287.063	10.8653	59.5927	0.0688839
PM03	H07	Ala-Thr	N-Source, peptide	281.336	261.414	243.684	214.336	282.932	281.912	291.934	250.192	28.4247	285.593	5.51539	35.4009	0.0921523
PM03	H08	Gly-Asn	N-Source, peptide	275.954	280.563	275.724	275.58	282.061	286.099	294.75	276.955	2.40995	287.637	6.48294	10.6816	0.0267211
PM03	H09	Gly-Gln	N-Source, peptide	283.031	276.748	252.66	257.192	279.515	286.352	297.824	267.408	14.7557	287.897	9.25199	20.4892	0.0909899
PM03	H10	Gly-Glu	N-Source, peptide	297.321	269.52	257.298	243.858	274.156	266.216	298.592	266.999	22.7699	279.655	16.874	12.6554	0.458018
PM03	H11	Gly-Met	N-Source, peptide	255.408	225.732	225.796	193.094	282.351	267.537	296.292	225.008	25.4546	282.06	14.3797	57.0529	0.0184303
PM03	H12	Met-Ala	N-Source, peptide	279.408	244.932	257.051	189.927	250.925	294.926	304.284	242.829	38.0496	283.378	28.4921	40.5491	0.184933
PM04	A01	Negative Control	P-Source, Negative control	29.8449	33.9966	45.2517	52.3413	78.4364	72.3058	34.9697	40.3586	10.3044	61.904	23.5263	21.5453	0.15565
PM04	A02	Phosphate	P-Source, inorganic	190.703	217.452	261.28	253.774	279.372	270.472	280.915	230.802	32.8773	276.92	5.6367	46.1176	0.0657124
PM04	A03	Pyrophosphate	P-Source, inorganic	14.1349	248.131	277.881	243.871	275.975	274.862	266.812	196.005	122.187	272.55	4.99958	76.5452	0.338335
PM04	A04	Trimetaphosphate	P-Source, inorganic	232.723	239.237	295.075	226.686	283.601	257.344	285.961	248.43	31.5159	275.636	15.8845	27.2055	0.235107
PM04	A05	Tripolyphosphate	P-Source, inorganic	11	268.24	291.186	259.872	282.147	251.476	308.692	207.575	131.717	280.772	28.6328	73.1972	0.397472
PM04	A06	Triethyl Phosphate	P-Source, organic	22.3083	36.6109	47.6961	31.7034	47.5695	43.6353	30.9408	34.5797	10.5677	40.7152	8.69043	6.13553	0.452258
PM04	A07	Hypophosphite	P-Source, inorganic	22.8903	21.1288	18.5179	58.3952	30.5362	30.695	26.8852	30.233	18.8605	29.3721	2.15521	-0.860917	0.941744
PM04	A08	Adenosine 2`-Monophosphate	P-Source, organic	272.642	270.08	270.642	241.635	269.555	242.517	285.95	263.75	14.7841	266.007	21.9327	2.25761	0.875909
PM04	A09	Adenosine 3`-Monophosphate	P-Source, organic	270.936	262.591	260.812	242.232	268.928	266.724	271.712	259.142	12.1071	269.121	2.49978	9.97896	0.227895
PM04	A10	Adenosine 5`-Monophosphate	P-Source, organic	264.536	263.514	262.747	240.922	277.509	271.612	289.369	257.929	11.3622	279.496	9.04393	21.567	0.0432878
PM04	A11	Adenosine 2`,3`-Cyclic Monophosphate	P-Source, organic	280.502	265.515	265.638	262.438	285.945	282.189	283.85	268.523	8.12216	283.995	1.88221	15.4714	0.0249933
PM04	A12	Adenosine 3`,5`-Cyclic Monophosphate	P-Source, organic	54.2111	201.412	189.721	234.006	250.773	63.1206	41.8866	169.838	79.3292	118.593	114.962	-51.2441	0.512403
PM04	B01	Thiophosphate	P-Source, inorganic	199.002	272.399	270.266	274.45	278.849	259.579	284.81	254.029	36.7247	274.413	13.1877	20.3833	0.409241
PM04	B02	Dithiophosphate	P-Source, inorganic	27.0904	274.642	260.563	270.904	271.306	258.928	275.745	208.3	120.953	268.66	8.71535	60.3596	0.438162
PM04	B03	D,L-a-Glycerol Phosphate	P-Source, organic	259.104	263.549	288.375	243.15	272.584	271.754	309.329	263.545	18.7279	284.556	21.458	21.0108	0.224714
PM04	B04	b-Glycerol Phosphate	P-Source, organic	268.569	258.739	272.307	254.385	289.888	271.635	304.342	263.5	8.34676	288.622	16.3899	25.1218	0.0431775
PM04	B05	Carbamyl Phosphate	P-Source, organic	256.296	238.069	282.225	246.4	285.674	251.657	306.902	255.747	19.1595	281.411	27.8681	25.6638	0.204554
PM04	B06	D-2-Phospho-Glyceric acid	P-Source, organic	269.41	256.415	267.318	246.519	295.365	259.217	304.275	259.916	10.5936	286.286	23.8616	26.3698	0.100659
PM04	B07	D-3-Phospho-Glyceric acid	P-Source, organic	244.629	289.238	278.994	271.925	293.066	256.406	301.204	271.196	19.0842	283.559	23.8644	12.3625	0.478172
PM04	B08	Guanosine 2`-Monophosphate	P-Source, organic	258.705	243.785	251.918	204.439	268.597	268.256	298.4	239.712	24.2935	278.418	17.3059	38.7058	0.067383
PM04	B09	Guanosine 3`-Monophosphate	P-Source, organic	251.267	264.779	258.007	233.274	274.578	259.482	288.416	251.832	13.5459	274.159	14.4715	22.3273	0.0898031
PM04	B10	Guanosine 5`-Monophosphate	P-Source, organic	282.495	261.806	248.672	247.449	272.38	265.506	301.146	260.105	16.2797	279.677	18.9075	19.572	0.200339
PM04	B11	Guanosine 2`,3`-Cyclic Monophosphate	P-Source, organic	245.818	266.932	255.511	211.304	260.813	245.844	295.578	244.891	23.9968	267.412	25.5156	22.5203	0.284652
PM04	B12	Guanosine 3`,5`-Cyclic Monophosphate	P-Source, organic	29.8391	44.5287	45.9523	78.0501	46.5606	59.73	60.3087	49.5926	20.3218	55.5331	7.7758	5.94055	0.65705
PM04	C01	Phosphoenol Pyruvate	P-Source, organic	254.376	230.512	242.991	257.898	278.202	267.557	287.247	246.444	12.3813	277.669	9.85558	31.2245	0.0159721
PM04	C02	Phospho-Glycolic acid	P-Source, organic	203.414	237.058	280.412	262.004	273.255	254.601	285.219	245.722	33.3344	271.025	15.4303	25.3024	0.283831
PM04	C03	D-Glucose-1-Phosphate	P-Source, organic	248.535	251.345	271.897	259.064	280.834	269.458	300.026	257.71	10.4531	283.439	15.4498	25.7291	0.0451755
PM04	C04	D-Glucose-6-Phosphate	P-Source, organic	266.535	275.976	281.389	267.559	277.587	278.267	302.599	272.865	7.08406	286.151	14.2486	13.2865	0.160106
PM04	C05	2-Deoxy-D-Glucose 6-Phosphate	P-Source, organic	42.3648	145.49	141.023	85.2068	142.06	44.2026	94.7146	103.521	49.1367	93.659	48.9371	-9.86198	0.80289
PM04	C06	D-Glucosamine-6-Phosphate	P-Source, organic	259.179	283.859	281.116	262.279	279.268	258.729	309.231	271.608	12.6753	282.409	25.3973	10.801	0.486363
PM04	C07	6-Phospho-Gluconic acid	P-Source, organic	136.616	128.444	170.253	118.111	245.166	67.0446	122.101	138.356	22.5724	144.771	91.1991	6.41487	0.894609
PM04	C08	Cytidine 2`-Monophosphate	P-Source, organic	263.809	255.871	247.032	251.569	272.925	282.308	293.036	254.57	7.13865	282.756	10.063	28.1862	0.00717323
PM04	C09	Cytidine 3`-Monophosphate	P-Source, organic	86.8038	48.6494	163.239	55.0577	130.853	21.6611	106.623	88.4374	52.5839	86.3789	57.3417	-2.05856	0.962497
PM04	C10	Cytidine 5`-Monophosphate	P-Source, organic	264.906	235.196	249.815	235.116	258.194	259.959	294.271	246.258	14.2234	270.808	20.3383	24.5498	0.116179
PM04	C11	Cytidine 2`,3`-Cyclic Monophosphate	P-Source, organic	240.305	252.668	260.899	241.4	252.613	224.195	275.406	248.818	9.80276	250.738	25.6568	1.91977	0.893899
PM04	C12	Cytidine 3`,5`-Cyclic Monophosphate	P-Source, organic	25.7285	60.8339	43.5849	34.7642	54.1763	64.8216	63.0204	41.2279	14.9662	60.6728	5.69773	19.4449	0.0900777
PM04	D01	D-Mannose-1-Phosphate	P-Source, organic	282.331	245.378	277.187	283.052	283.838	276.048	304.925	271.987	17.9303	288.27	14.9401	16.2834	0.260246
PM04	D02	D-Mannose-6-Phosphate	P-Source, organic	242.519	255.372	270.052	280.068	275.836	282.218	299.379	262.003	16.4797	285.811	12.1759	23.8083	0.0907873
PM04	D03	Cysteamine-S-Phosphate	P-Source, organic	264.453	242.083	270.84	265.262	282.867	267.527	292.568	260.659	12.7057	280.987	12.6257	20.3279	0.0897483
PM04	D04	Phospho-L-Arginine	P-Source, organic	222.938	255.559	269.429	254.301	270.251	250.127	291.23	250.557	19.6468	270.536	20.5527	19.9793	0.24808
PM04	D05	O-Phospho-D-Serine	P-Source, organic	54.2704	261.089	261.827	212.306	281.594	241.907	286.929	197.373	98.1756	270.143	24.5984	72.7702	0.274277
PM04	D06	O-Phospho-L-Serine	P-Source, organic	211.783	248.437	268.832	230.649	275.238	185.399	260.499	239.925	24.4001	240.379	48.1807	0.453483	0.987429
PM04	D07	O-Phospho-L-Threonine	P-Source, organic	171.841	199.938	228.636	181.801	264.159	134.379	248.2	195.554	24.9339	215.579	70.7726	20.0253	0.613758
PM04	D08	Uridine 2`-Monophosphate	P-Source, organic	269.899	107.063	258.315	56.3752	236.46	271.553	17.1844	172.913	107.42	175.066	137.851	2.15293	0.982244
PM04	D09	Uridine 3`-Monophosphate	P-Source, organic	15.0853	228.34	260.236	236.515	270.686	260.101	288.017	185.044	114.111	272.935	14.0933	87.8903	0.251781
PM04	D10	Uridine 5`-Monophosphate	P-Source, organic	266.922	245.195	263.827	221.858	274.042	260.722	294.355	249.451	20.7475	276.373	16.937	26.9222	0.127569
PM04	D11	Uridine 2`,3`-Cyclic Monophosphate	P-Source, organic	264.589	255.222	255.634	245.998	254.221	258.534	301.421	255.361	7.59208	271.392	26.0955	16.0314	0.284597
PM04	D12	Uridine 3`,5`-Cyclic Monophosphate	P-Source, organic	48.3667	54.4617	50.5107	39.0918	40.5348	58.4951	37.3404	48.1077	6.51923	45.4568	11.4039	-2.65096	0.709672
PM04	E01	O-Phospho-D-Tyrosine	P-Source, organic	268.782	251.828	253.955	273.002	286.069	259.902	279.092	261.892	10.5701	275.021	13.5504	13.1293	0.206656
PM04	E02	O-Phospho-L-Tyrosine	P-Source, organic	244.195	219.732	252.869	266.106	290.022	267.859	271.127	245.725	19.5313	276.336	11.9646	30.6107	0.0640072
PM04	E03	Phosphocreatine	P-Source, organic	256.42	243.556	265.599	237.489	281.577	263.312	269.769	250.766	12.6526	271.553	9.26259	20.7867	0.0628827
PM04	E04	Phosphoryl Choline	P-Source, organic	82.8201	85.1493	129.341	75.0503	176.394	44.5991	33.2254	93.0902	24.55	84.7394	79.5785	-8.35082	0.846974
PM04	E05	O-Phosphoryl-Ethanolamine	P-Source, organic	158.443	116.117	125.78	157.667	200.375	121.024	51.6783	139.502	21.7859	124.359	74.4043	-15.1428	0.708025
PM04	E06	Phosphono Acetic acid	P-Source, organic	47.2921	51.4687	116.839	57.908	141.513	29.9769	50.5827	68.3769	32.6016	74.0242	59.3482	5.64736	0.87657
PM04	E07	2-Aminoethyl Phosphonic acid	P-Source, organic	230.261	250.844	246.063	212.915	277.879	179.911	263.289	235.021	17.1621	240.36	52.8556	5.33909	0.853577
PM04	E08	Methylene Diphosphonic acid	P-Source, organic	24.1742	77.4681	42.945	51.8934	29.0166	25.4876	70.5509	49.1202	22.149	41.685	25.0608	-7.43514	0.694127
PM04	E09	Thymidine 3`-Monophosphate	P-Source, organic	285.591	241.006	259.205	240.61	268.374	226.928	276.239	256.603	21.1825	257.18	26.4927	0.577267	0.975536
PM04	E10	Thymidine 5`-Monophosphate	P-Source, organic	264.43	253.404	254.397	205.203	262.019	271.388	288.628	244.358	26.5745	274.012	13.4973	29.6533	0.14193
PM04	E11	Inositol Hexaphosphate	P-Source, organic	30.1911	231.38	266.362	167.572	278.33	220.004	261.533	173.876	104.156	253.289	30.0245	79.4124	0.265118
PM04	E12	Thymidine 3`,5`-Cyclic Monophosphate	P-Source, organic	31.9503	41.8259	62.1136	40.6127	39.2913	43.4659	28.1956	44.1256	12.7728	36.9843	7.89223	-7.14136	0.437297
PM04	F01	Negative Control	S-Source, Negative control	149.655	116.398	106.934	153.664	185.267	145.458	191.483	131.663	23.4687	174.07	24.9727	42.4068	0.0692829
PM04	F02	Sulfate	S-Source, inorganic	219.411	217.569	258.909	245.116	255.551	257.44	258.327	235.251	20.1706	257.106	1.41748	21.8547	0.127023
PM04	F03	Thiosulfate	S-Source, inorganic	168.535	248.952	272.997	247.581	297.568	275.28	278.045	234.516	45.5097	283.631	12.1485	49.1149	0.134783
PM04	F04	Tetrathionate	S-Source, inorganic	235.38	240.164	274.786	240.818	272.625	259.708	291.111	247.787	18.1619	274.482	15.7839	26.6943	0.0985961
PM04	F05	Thiophosphate	S-Source, inorganic	239.751	244.805	259.051	247.601	277.824	264.056	279.14	247.802	8.17253	273.673	8.35448	25.8713	0.00928225
PM04	F06	Dithiophosphate	S-Source, inorganic	233.952	227.312	261.273	199.348	271.503	254.823	272.741	230.471	25.4262	266.356	10.0069	35.8846	0.072331
PM04	F07	L-Cysteine	S-Source, organic	267.752	259.876	269.334	245.387	268.056	243.344	278.728	260.587	10.9453	263.376	18.1508	2.7887	0.808257
PM04	F08	D-Cysteine	S-Source, organic	239.775	225.956	241.487	216.496	249.16	284.892	289.759	230.929	11.871	274.603	22.1687	43.6746	0.0190336
PM04	F09	Cys-Gly	S-Source, organic	257.727	222.103	240.307	238.118	260.895	231.815	277.971	239.564	14.5762	256.894	23.3364	17.33	0.276501
PM04	F10	L-Cysteic acid	S-Source, organic	120.769	124.502	90.8753	80.8518	132.469	112.849	144.716	104.25	21.6748	130.011	16.0751	25.7617	0.146345
PM04	F11	Cysteamine	S-Source, organic	124.085	91.5933	101.989	54.7063	139.119	114.497	123.247	93.0935	28.9565	125.621	12.4812	32.5274	0.133281
PM04	F12	L-Cysteine Sulfinic acid	S-Source, organic	240.115	257.51	246.92	245.68	240.953	250.225	238.525	247.556	7.2655	243.235	6.17471	-4.32169	0.446392
PM04	G01	N-Acetyl-L-Cysteine	S-Source, organic	142.167	27.9745	93.2224	76.1542	179.828	134.996	150.755	84.8794	47.1371	155.193	22.743	70.3133	0.0658937
PM04	G02	S-Methyl-L-Cysteine	S-Source, organic	150.543	107.963	145.883	112.908	201.142	174.126	200.567	129.324	21.9866	191.945	15.4342	62.6208	0.00868179
PM04	G03	Cystathionine	S-Source, organic	244.858	226.271	257.193	254.54	266.749	255.38	287.034	245.716	14.0051	269.721	16.0348	24.0054	0.0878956
PM04	G04	Lanthionine	S-Source, organic	248.551	255.369	261.028	245.053	265.711	259.768	281.063	252.5	7.11824	268.847	10.9883	16.3469	0.060666
PM04	G05	Glutathione	S-Source, organic	266.389	270.591	259.288	245.834	264.143	266.221	289.982	260.526	10.8484	273.449	14.3559	12.9231	0.229673
PM04	G06	D,L-Ethionine	S-Source, organic	23.9483	107.45	84.8148	53.5916	80.48	21.6795	29.7604	67.4512	36.4508	43.9733	31.8729	-23.4779	0.416155
PM04	G07	L-Methionine	S-Source, organic	239.046	245.141	258.984	232.043	259.108	233.924	280.576	243.803	11.4481	257.869	23.3507	14.066	0.333891
PM04	G08	D-Methionine	S-Source, organic	232.981	228.867	241.658	227.052	234.092	250.074	284.66	232.639	6.50415	256.275	25.8477	23.6359	0.130226
PM04	G09	Gly-Met	S-Source, organic	257.292	224.294	269.424	238.073	258.613	235.121	286.002	247.271	20.0308	259.912	25.4655	12.6413	0.492505
PM04	G10	N-Acetyl-D,L-Methionine	S-Source, organic	215.708	222.901	238.485	218.546	259.233	228.964	278.209	223.91	10.1574	255.468	24.8371	31.5587	0.0654031
PM04	G11	L-Methionine Sulfoxide	S-Source, organic	232.232	210.93	239.812	247.159	249.521	231.252	255.26	232.533	15.6384	245.344	12.5371	12.8109	0.298961
PM04	G12	L-Methionine Sulfone	S-Source, organic	29.182	178.523	71.8189	73.9219	107.285	40.7988	119.073	88.3614	63.5437	89.0521	42.2022	0.690758	0.987737
PM04	H01	L-Djenkolic acid	S-Source, organic	273.242	261.303	230.372	144.835	280.558	282.934	302.566	227.438	57.9559	288.686	12.0792	61.2479	0.138544
PM04	H02	Thiourea	S-Source, organic	153.048	137.83	100.963	93.0241	226.469	161.957	209.578	121.216	28.8345	199.335	33.4539	78.1184	0.0209042
PM04	H03	1-Thio-b-D-Glucose	S-Source, organic	154.656	187.426	198.046	247.391	200.623	175.702	220.061	196.88	38.4056	198.795	22.2361	1.91567	0.942196
PM04	H04	D,L-Lipoamide	S-Source, organic	147.24	163.807	111.677	94.6159	197.469	148.773	205.83	129.335	31.7602	184.024	30.8135	54.6889	0.0714044
PM04	H05	Taurocholic acid	S-Source, organic	161.083	109.035	106.906	43.1423	121.662	158.475	140.928	105.042	48.2757	140.355	18.4128	35.3133	0.290886
PM04	H06	Taurine	S-Source, organic	150.908	87.1894	97.9015	54.3144	127.574	109.459	161.067	97.5784	40.0995	132.7	26.183	35.1215	0.248277
PM04	H07	Hypotaurine	S-Source, organic	118.689	105.931	112.441	67.8027	138.089	99.6785	168.838	101.216	22.8765	135.535	34.6502	34.3187	0.171733
PM04	H08	p-Aminobenzene Sulfonic acid	S-Source, organic	121.768	95.8617	135.001	78.7808	125.179	126.681	184.279	107.853	25.2957	145.38	33.696	37.5267	0.150416
PM04	H09	Butane Sulfonic acid	S-Source, organic	165.245	82.117	132.779	78.0969	92.9155	94.092	155.034	114.56	41.9643	114.014	35.5294	-0.545692	0.986274
PM04	H10	2-Hydroxyethane Sulfonic acid	S-Source, organic	147.3	77.6507	124.225	50.2542	104.403	107.262	170.375	99.8574	43.9628	127.347	37.2909	27.4894	0.424644
PM04	H11	Methane Sulfonic acid	S-Source, organic	107.061	122.798	93.7647	46.4789	105.268	114.076	137.026	92.5257	32.9117	118.79	16.3953	26.2642	0.266786
PM04	H12	Tetramethylene Sulfone	S-Source, organic	95.3239	124.761	87.9248	89.659	107.922	114.432	186.824	99.4171	17.1886	136.393	43.7956	36.9756	0.17601
PM05	A01	Negative Control	Nutritional supplement, Negative control	212.521	221.992	260.136	301.865	237.896	268.516	275.348	249.128	40.7386	260.587	19.9456	11.4582	0.677322
PM05	A02	Positive Control	Nutritional supplement, Positive control	240.857	247.381	278.981	263.191	256.525	267.042	278.227	257.603	17.0603	267.265	10.853	9.66207	0.434363
PM05	A03	L-Alanine	Nutritional supplement	252.769	235.944	261.694	243.38	241.973	237.588	295.058	248.447	11.198	258.207	31.9898	9.75967	0.586761
PM05	A04	L-Arginine	Nutritional supplement	201.876	245.375	270.428	243.523	256.513	230.841	279.604	240.301	28.4035	255.653	24.3927	15.3523	0.4881
PM05	A05	L-Asparagine	Nutritional supplement	212.299	254.831	287.186	264.767	274.557	287.631	296.467	254.771	31.3822	286.218	11.0231	31.4476	0.164413
PM05	A06	L-Aspartic acid	Nutritional supplement	262.713	264.433	281.985	248.057	256.022	226.548	299.695	264.297	13.8938	260.755	36.8029	-3.54162	0.863605
PM05	A07	L-Cysteine	Nutritional supplement	273.656	268.309	288.755	241.051	257.22	254.424	288.283	267.943	19.9091	266.642	18.7935	-1.3003	0.933716
PM05	A08	L-Glutamic acid	Nutritional supplement	184.012	243.182	276.328	262.527	274.218	248.568	281.077	241.512	40.6731	267.954	17.1359	26.442	0.346362
PM05	A09	Adenosine 3`,5`-Cyclic Monophosphate	Nutritional supplement	255.475	231.085	274.527	237.918	243.711	230.143	268.348	249.751	19.4508	247.401	19.3682	-2.35056	0.88027
PM05	A10	Adenine	Nutritional supplement	255.332	243.571	272.398	258.232	266.507	252.462	266.678	257.383	11.8486	261.882	8.15855	4.49904	0.599974
PM05	A11	Adenosine	Nutritional supplement	241.436	257.407	274.821	266.257	277.932	239.025	280.625	259.98	14.2611	265.861	23.2793	5.88073	0.693077
PM05	A12	2`-Deoxyadenosine	Nutritional supplement	268.308	224.736	233.052	269.845	282.246	282.822	307.06	248.985	23.4549	290.709	14.163	41.7238	0.0429424
PM05	B01	L-Glutamine	Nutritional supplement	246.479	256.401	270.686	253.801	249.861	244.445	293.471	256.842	10.1406	262.593	26.8788	5.75068	0.704244
PM05	B02	Glycine	Nutritional supplement	242.007	250.02	274.447	267.793	265.619	230.693	255.567	258.567	15.1062	250.626	17.9796	-7.94077	0.55202
PM05	B03	L-Histidine	Nutritional supplement	245.707	239.58	274.121	240.028	261.422	221.623	290.502	249.859	16.4133	257.849	34.5785	7.99027	0.696332
PM05	B04	L-Isoleucine	Nutritional supplement	246.113	259.21	289.926	220.447	270.007	229.558	260.246	253.924	28.9008	253.271	21.1077	-0.653542	0.975081
PM05	B05	L-Leucine	Nutritional supplement	230.271	236.721	281.711	253.482	276.706	256.296	277.026	250.546	22.9644	270.009	11.8774	19.4631	0.244116
PM05	B06	L-Lysine	Nutritional supplement	242.786	268.523	294.703	253.379	294.535	195.918	285.004	264.848	22.5321	258.486	54.3943	-6.36167	0.837581
PM05	B07	L-Methionine	Nutritional supplement	249.391	263.55	271.006	261.747	289.894	230.05	291.023	261.423	8.96723	270.322	34.8815	8.89874	0.635838
PM05	B08	L-Phenylalanine	Nutritional supplement	233.838	242.784	275.44	238.305	287.457	221.248	270.78	247.592	18.9215	259.828	34.4364	12.2362	0.568349
PM05	B09	Guanosine 3`,5`-Cyclic Monophosphate	Nutritional supplement	207.694	246.236	274.62	227.515	278.749	195.766	263.639	239.016	28.4784	246.052	44.1989	7.03553	0.806189
PM05	B10	Guanine	Nutritional supplement	241.086	213.187	260.677	247.037	260.564	240.638	270.646	240.497	19.9684	257.283	15.2705	16.7858	0.282032
PM05	B11	Guanosine	Nutritional supplement	246.96	235.57	263.506	219.214	258.355	228.259	271.069	241.312	18.6705	252.561	21.9853	11.2482	0.495857
PM05	B12	2`-Deoxyguanosine	Nutritional supplement	181.279	225.772	277.655	250.579	251.535	209.683	274.535	233.821	40.9379	245.251	32.8796	11.43	0.709372
PM05	C01	L-Proline	Nutritional supplement	186.802	244.599	267.37	256.288	259.902	244.034	276.279	238.765	35.8677	260.072	16.1234	21.3069	0.389153
PM05	C02	L-Serine	Nutritional supplement	264.402	223.062	276.288	268.05	275.906	224.017	270.637	257.95	23.7846	256.853	28.5587	-1.0969	0.957765
PM05	C03	L-Threonine	Nutritional supplement	241.685	259.301	268.551	249.781	262.169	244.42	282.947	254.829	11.6412	263.179	19.2834	8.34947	0.503338
PM05	C04	L-Tryptophan	Nutritional supplement	231.666	237.299	283.34	224.535	286.839	212.048	266.063	244.21	26.6042	254.984	38.6067	10.7733	0.677307
PM05	C05	L-Tyrosine	Nutritional supplement	247.972	260.762	280.268	238.197	271.983	240.531	289.17	256.8	18.1702	267.228	24.6656	10.4285	0.544451
PM05	C06	L-Valine	Nutritional supplement	263.939	261.165	279.194	258.697	235.37	218.73	286.38	265.749	9.21553	246.827	35.2503	-18.9221	0.338327
PM05	C07	L-Isoleucine + L-Valine	Nutritional supplement	244.215	247.15	270.815	247.389	263.044	201.082	285.961	252.392	12.3663	250.029	43.9107	-2.36322	0.920212
PM05	C08	Hydroxy-L-Proline	Nutritional supplement	237.787	250.518	256.37	235.891	264.932	230.799	267.637	245.141	9.9101	254.456	20.5323	9.31478	0.455545
PM05	C09	(5) 4-Amino-Imidazole-4(5)-Carboxamide	Nutritional supplement	238.064	266.341	270.948	241.704	266.682	156.999	282.089	254.264	16.7771	235.256	68.2096	-19.0078	0.604472
PM05	C10	Hypoxanthine	Nutritional supplement	249.249	237.962	258.995	241.59	254.817	232.019	282.26	246.949	9.30735	256.365	25.1567	9.41627	0.511826
PM05	C11	Inosine	Nutritional supplement	243.939	241.144	257.545	221.199	247.701	209.09	270.187	240.957	14.9941	242.326	30.9011	1.36973	0.940183
PM05	C12	2`-Deoxyinosine	Nutritional supplement	239.398	211.004	263.51	231.734	249.174	220.839	288.381	236.411	21.6846	252.798	33.9168	16.3866	0.466663
PM05	D01	L-Ornithine	Nutritional supplement	252.899	259.573	269.471	253.464	264.953	263.578	302.483	258.852	7.69717	277.005	22.076	18.1529	0.178232
PM05	D02	L-Citrulline	Nutritional supplement	240.137	228.198	280.458	261.391	264.381	227.8	256.35	252.546	23.1239	249.51	19.2259	-3.03569	0.861545
PM05	D03	Chorismic acid	Nutritional supplement	240.542	237.076	270.07	255.877	245.101	247.917	277.098	250.891	15.1726	256.705	17.7169	5.81396	0.658951
PM05	D04	(-)Shikimic acid	Nutritional supplement	244.739	268.658	263.2	261.678	277.175	238.35	263.553	259.569	10.3309	259.693	19.6981	0.124183	0.991663
PM05	D05	L-Homoserine Lactone	Nutritional supplement	223.468	258.521	281.247	254.397	270.79	250.213	293.83	254.408	23.7666	271.611	21.8204	17.2028	0.372561
PM05	D06	D-Alanine	Nutritional supplement	261.188	280.298	280.016	270.399	261.098	207.993	288.412	272.975	9.10635	252.501	40.8933	-20.4745	0.363225
PM05	D07	D-Aspartic acid	Nutritional supplement	247.315	256.07	264.887	250.065	249.339	242.182	294.786	254.584	7.78109	262.102	28.5304	7.51839	0.626918
PM05	D08	D-Glutamic acid	Nutritional supplement	103.013	258.817	268.267	265.304	260.01	212.849	266.163	223.85	80.6547	246.341	29.1674	22.4902	0.670175
PM05	D09	D,L-Diamino-a,e-Pimelic acid	Nutritional supplement	241.57	244.712	259.262	213.054	273.75	151.676	264.008	239.65	19.3332	229.811	67.8422	-9.83818	0.788198
PM05	D10	Cytosine	Nutritional supplement	157.803	254.608	265.858	231.488	222.015	210.259	253.028	227.439	48.579	228.434	22.0954	0.994617	0.975374
PM05	D11	Cytidine	Nutritional supplement	151.464	249.716	261.045	235.168	235.633	202.275	269.493	224.348	49.7303	235.8	33.6096	11.4522	0.747101
PM05	D12	2`-Deoxycytidine	Nutritional supplement	207.175	205.613	256.395	243.563	249.182	212.647	257.467	228.187	25.7113	239.765	23.8476	11.5787	0.570464
PM05	E01	Putrescine	Nutritional supplement	247.311	237.918	272.611	256.758	265.993	267.762	290.417	253.65	14.7974	274.724	13.619	21.0745	0.112277
PM05	E02	Spermidine	Nutritional supplement	250.822	229.283	262.68	259.06	258.035	262.037	285.681	250.461	14.9654	268.584	14.9408	18.1231	0.173461
PM05	E03	Spermine	Nutritional supplement	240.227	212.268	256.387	276.111	255.143	210.83	265.082	246.248	26.9905	243.685	28.8842	-2.56307	0.908499
PM05	E04	Pyridoxine	Nutritional supplement	239.757	266.155	269.326	270.51	276.099	229.683	276.475	261.437	14.57	260.753	26.9074	-0.684275	0.966702
PM05	E05	Pyridoxal	Nutritional supplement	246.96	246.326	275.916	265.298	292.237	253.552	276.391	258.625	14.5012	274.06	19.4479	15.4352	0.279214
PM05	E06	Pyridoxamine	Nutritional supplement	235.524	274.758	274.537	254.777	270.141	254.997	291.275	259.899	18.7568	272.138	18.221	12.2387	0.427031
PM05	E07	b-Alanine	Nutritional supplement	245.366	252.396	253.378	279.619	263.576	165.546	279.566	257.69	15.0488	236.229	61.7338	-21.4605	0.521146
PM05	E08	D-Pantothenic acid	Nutritional supplement	235.212	234.52	259.422	271.095	273.665	232.183	281.18	250.063	18.185	262.343	26.3878	12.2802	0.49466
PM05	E09	Orotic acid	Nutritional supplement	248.469	262.984	272.02	274.031	265.699	228.004	285.244	264.376	11.6424	259.649	29.0956	-4.72665	0.774815
PM05	E10	Uracil	Nutritional supplement	232.378	247.282	266.513	267.887	244.006	233.563	265.327	253.515	16.942	247.632	16.1893	-5.88294	0.662981
PM05	E11	Uridine	Nutritional supplement	45.5376	237.194	256.894	247.066	231.606	117.681	255.051	196.673	101.077	201.446	73.4835	4.77319	0.947937
PM05	E12	2`-Deoxyuridine	Nutritional supplement	216.054	200.278	255.935	241.325	246.52	218.169	266.663	228.398	24.9566	243.784	24.3623	15.3862	0.452174
PM05	F01	Quinolinic acid	Nutritional supplement	254.358	245.324	267.231	245.223	255.843	259.383	285.762	253.034	10.3885	266.996	16.3481	13.9622	0.221732
PM05	F02	Nicotinic acid	Nutritional supplement	238.611	226.393	270.383	231.534	267.709	234.813	269.542	241.73	19.7477	257.355	19.5433	15.6251	0.345881
PM05	F03	Nicotinamide	Nutritional supplement	240.538	235.749	244.454	268.075	272.11	249.598	274.906	247.204	14.3622	265.538	13.8748	18.334	0.151011
PM05	F04	b-Nicotinamide Adenine Dinucleotide	Nutritional supplement	255.778	261.112	273.493	274.291	291.672	216.145	304.365	266.169	9.18613	270.728	47.6938	4.55886	0.854854
PM05	F05	d-Amino-N-Valeric acid	Nutritional supplement	213.092	242.12	268.274	250.062	276.949	242.904	274.023	243.387	22.9733	264.625	18.8682	21.2378	0.250994
PM05	F06	Hematin	Nutritional supplement	248.216	260.955	270.295	273.304	266.48	243.039	272.392	263.192	11.2841	260.637	15.5241	-2.5554	0.809226
PM05	F07	Deferoxamine	Nutritional supplement	248.331	248.647	270.694	274.25	264.959	188.81	288.376	260.481	13.9233	247.382	52.0585	-13.0989	0.64157
PM05	F08	a-D-Glucose	Nutritional supplement	226.02	219.11	240.441	257.403	262.331	214.792	261.677	235.744	16.9551	246.266	27.2599	10.5229	0.552925
PM05	F09	N-Acetyl-D-Glucosamine	Nutritional supplement	229.605	229.008	253.395	243.828	262.455	193.718	271.411	238.959	11.8129	242.528	42.5074	3.56908	0.875742
PM05	F10	Thymine	Nutritional supplement	222.851	217.094	239.016	253.308	267.921	216.367	264.039	233.068	16.3767	249.442	28.7098	16.3746	0.377539
PM05	F11	Glutathione	Nutritional supplement	235.587	242.942	249.087	262.752	253.473	220.84	272.858	247.592	11.5152	249.057	26.2888	1.46477	0.922989
PM05	F12	Thymidine	Nutritional supplement	265.459	217.856	233.628	218.47	246.226	230.075	265.3	233.853	22.2977	247.2	17.6328	13.3472	0.434123
PM05	G01	Oxaloacetic acid	Nutritional supplement	63.7686	31.2621	271.891	271.714	266.335	268.557	290.073	159.659	130.17	274.988	13.1108	115.33	0.195765
PM05	G02	D-Biotin	Nutritional supplement	233.827	190.81	277.413	259.865	293.202	258.301	271.546	240.479	37.6438	274.35	17.6187	33.8709	0.214652
PM05	G03	Cyanocobalamin	Nutritional supplement	221.405	231.205	275.746	265.07	290.231	243.171	265.946	248.356	26.1413	266.449	23.5344	18.0928	0.389156
PM05	G04	p-Amino-Benzoic acid	Nutritional supplement	234.916	233.887	263.054	260.869	280.142	234.772	263.858	248.182	15.9423	259.591	22.9844	11.4093	0.46897
PM05	G05	Folic acid	Nutritional supplement	243.113	243.273	263.077	258.3	281.251	254.534	274.285	251.941	10.2878	270.023	13.8588	18.0826	0.102121
PM05	G06	Inosine + Thiamine	Nutritional supplement	251.076	257.695	280.266	230.815	256.439	248.35	287.886	254.963	20.3793	264.225	20.8863	9.26247	0.581354
PM05	G07	Thiamine	Nutritional supplement	232.788	245.043	250.133	270.297	273.198	233.797	266.603	249.566	15.621	257.866	21.1038	8.30027	0.572667
PM05	G08	Thiamine Pyrophosphate	Nutritional supplement	247.025	238.862	257.149	248.859	264.561	230.292	275.243	247.974	7.50309	256.698	23.4845	8.72445	0.505917
PM05	G09	Riboflavin	Nutritional supplement	214.036	247.478	259.515	261.157	275.416	234.21	283.62	245.546	21.8743	264.415	26.4783	18.8687	0.34725
PM05	G10	Pyrrolo-Quinoline Quinone	Nutritional supplement	264.114	227.501	252.774	253.211	256.11	227.658	219.628	249.4	15.513	234.465	19.1701	-14.9347	0.303845
PM05	G11	Menadione	Nutritional supplement	168.392	225.451	250.846	241.691	246.507	221.372	265.047	221.595	36.9906	244.309	21.9204	22.7135	0.393044
PM05	G12	m-Inositol	Nutritional supplement	226.318	238.004	255.518	223.036	260.022	253.523	285.863	235.719	14.6793	266.47	17.1068	30.7508	0.0503265
PM05	H01	Butyric acid	Nutritional supplement	254.316	236.145	274.095	267.315	258.301	249.288	293.087	257.968	16.7037	266.892	23.1289	8.92414	0.575703
PM05	H02	a-Hydroxybutyric acid	Nutritional supplement	229.173	237.22	288.262	240.64	264.596	242.024	279.373	248.824	26.7277	261.998	18.8099	13.1739	0.502425
PM05	H03	a-Ketobutyric acid	Nutritional supplement	195.753	229.299	271.812	228.618	283.399	238.234	287.692	231.371	31.1769	269.775	27.3996	38.4041	0.151494
PM05	H04	Caprylic acid	Nutritional supplement	211.619	249.389	249.965	254.324	289.339	251.054	289.493	241.324	19.9257	276.629	22.1482	35.3048	0.0773474
PM05	H05	D,L-Thioctic acid	Nutritional supplement	233.158	252.927	288.142	262.277	273.968	254.29	300.589	259.126	22.837	276.282	23.2366	17.1565	0.373549
PM05	H06	D,L-Mevalonic acid Lactone	Nutritional supplement	175.458	249.304	294.561	257.26	296.663	254.279	292.543	244.146	49.8607	281.161	23.3722	37.0155	0.294016
PM05	H07	D,L-Carnitine	Nutritional supplement	255.297	249.67	265.895	259.249	291.571	242.514	271.718	257.528	6.82398	268.601	24.6766	11.0733	0.419198
PM05	H08	Choline	Nutritional supplement	238.231	235.367	274.539	251.818	244.617	247.309	278.654	249.988	17.8709	256.86	18.9218	6.8715	0.643771
PM05	H09	Tween 20	Nutritional supplement	233.416	236.853	260.417	231.243	280.214	234.773	289.086	240.482	13.4888	268.024	29.1363	27.5422	0.149428
PM05	H10	Tween 40	Nutritional supplement	256.516	275.778	284.969	283.239	285.43	237.061	309.184	275.125	13.0315	277.225	36.7551	2.10006	0.917821
PM05	H11	Tween 60	Nutritional supplement	267.676	249.145	271.82	263.18	275.691	249.829	300.66	262.955	9.85957	275.394	25.4169	12.4382	0.402134
PM05	H12	Tween 80	Nutritional supplement	205.162	265.789	290.411	275.276	256.621	232.692	296.598	259.16	37.3992	261.97	32.2869	2.81073	0.921339
PM06	A01	Negative Control	N-Source, Negative control	19.6927	283.554	285.208	292.397	248.391	256.961	293.933	220.213	133.735	266.429	24.202	46.2158	0.588408
PM06	A02	L-Glutamine	N-Source, amino acid	291.569	261.411	275.637	253.774	283.352	271.734	297.437	270.598	16.6596	284.174	12.8708	13.5766	0.296545
PM06	A03	Ala-Ala	N-Source, peptide	292.819	238.471	272.187	225.48	262.263	257.125	292.147	257.239	30.8236	270.512	18.9124	13.2727	0.543921
PM06	A04	Ala-Arg	N-Source, peptide	288.655	245.876	273.09	229.333	279.661	267.902	302.81	259.238	26.6463	283.458	17.7607	24.2192	0.235073
PM06	A05	Ala-Asn	N-Source, peptide	285.49	276.689	278.449	271.583	286.764	279.204	307.348	278.053	5.74998	291.105	14.5655	13.0525	0.15575
PM06	A06	Ala-Glu	N-Source, peptide	270.071	275.805	285.074	257.054	260.924	273.63	299.568	272.001	11.7262	278.041	19.696	6.03963	0.629848
PM06	A07	Ala-Gly	N-Source, peptide	290.076	255.066	283.219	236.349	274.659	270.975	297.626	266.178	24.9983	281.087	14.4413	14.909	0.403711
PM06	A08	Ala-His	N-Source, peptide	257.802	158.863	226.874	183.338	259.88	271.414	285.638	206.719	44.1687	272.311	12.9022	65.5914	0.0585343
PM06	A09	Ala-Leu	N-Source, peptide	250.331	229.242	239.592	178.859	258.318	256.65	279.605	224.506	31.6259	264.858	12.7986	40.3517	0.0959138
PM06	A10	Ala-Lys	N-Source, peptide	268.851	214.423	249.164	209.154	276.019	238.1	275.339	235.398	28.5031	263.152	21.6987	27.7545	0.221001
PM06	A11	Ala-Phe	N-Source, peptide	270.122	235.693	274.821	222.561	287.979	267.258	285.57	250.799	25.6644	280.269	11.332	29.4702	0.127433
PM06	A12	Ala-Pro	N-Source, peptide	286.509	260.233	226.995	254.957	290.341	278.668	291.872	257.173	24.3963	286.96	7.22235	29.787	0.101157
PM06	B01	Ala-Ser	N-Source, peptide	286.2	271.139	286.846	244.707	258.036	246.119	297.996	272.223	19.727	267.384	27.1726	-4.83926	0.793937
PM06	B02	Ala-Thr	N-Source, peptide	267.473	268.154	281.714	236.48	266.421	263.946	259.979	263.455	19.1421	263.449	3.24984	-0.00644167	0.999572
PM06	B03	Ala-Trp	N-Source, peptide	231.707	246.31	245.802	219.198	269.827	259.362	288.407	235.754	12.9473	272.532	14.7101	36.7779	0.0169178
PM06	B04	Ala-Tyr	N-Source, peptide	274.002	262.602	271.207	224.142	287.508	280.12	297.872	257.988	23.0801	288.5	8.91755	30.5116	0.0862902
PM06	B05	Arg-Ala	N-Source, peptide	265.345	224.976	254.146	221.938	283.695	263.347	286.653	241.601	21.4801	277.898	12.6886	36.2969	0.0498741
PM06	B06	Arg-Arg	N-Source, peptide	252.865	259.014	262.723	208.138	264.864	260.94	296.003	245.685	25.3594	273.936	19.2111	28.2504	0.170183
PM06	B07	Arg-Asp	N-Source, peptide	295.597	284.789	259.885	229.579	283.799	284.239	295.941	267.462	29.3505	287.993	6.88685	20.5307	0.297959
PM06	B08	Arg-Gln	N-Source, peptide	279.694	279.538	253.857	240.511	268.722	276.334	292.331	263.4	19.5015	279.129	12.0505	15.7289	0.277848
PM06	B09	Arg-Glu	N-Source, peptide	271.424	275.632	258.102	217.399	277.722	263.746	272.658	255.639	26.5658	271.375	7.07558	15.7362	0.372818
PM06	B10	Arg-Ile	N-Source, peptide	21.2818	130.463	192.404	156.912	252.486	30.609	57.8948	125.265	73.8211	113.663	120.996	-11.6018	0.879882
PM06	B11	Arg-Leu	N-Source, peptide	33.4415	207.695	205.257	22.093	249.216	26.7256	77.0898	117.122	103.286	117.677	116.666	0.555425	0.994927
PM06	B12	Arg-Lys	N-Source, peptide	268.538	244.187	242.188	215.975	265.476	253.478	289.164	242.722	21.4812	269.373	18.1594	26.6509	0.144956
PM06	C01	Arg-Met	N-Source, peptide	24.6049	270.844	249.005	146.687	279.845	64.125	222.439	172.785	112.64	188.803	111.724	16.0175	0.859167
PM06	C02	Arg-Phe	N-Source, peptide	265.929	253.069	252.549	251.982	281.822	262.23	291.779	255.882	6.71239	278.61	15.0337	22.7283	0.0405011
PM06	C03	Arg-Ser	N-Source, peptide	284.999	279.348	262.837	222.846	263.509	270.995	290.713	262.507	28.0629	275.072	14.053	12.5649	0.514848
PM06	C04	Arg-Trp	N-Source, peptide	286.015	252.405	250.769	194.062	286.16	281.178	293.977	245.813	38.1327	287.105	6.45142	41.2922	0.129548
PM06	C05	Arg-Tyr	N-Source, peptide	283.707	263.975	246.879	230.242	266.516	265.287	293.509	256.201	22.9332	275.104	15.9506	18.9031	0.279818
PM06	C06	Arg-Val	N-Source, peptide	27.3583	127.084	220.789	189	257.651	127.004	227.787	141.058	85.2025	204.147	68.4565	63.0896	0.34325
PM06	C07	Asn-Glu	N-Source, peptide	297.573	277.378	268.922	265.956	274.786	297.986	303.473	277.457	14.2568	292.082	15.2281	14.6243	0.248172
PM06	C08	Asn-Val	N-Source, peptide	246.502	258.144	254.191	233.021	270.858	275.888	283.605	247.964	11.0729	276.784	6.4207	28.8193	0.0105707
PM06	C09	Asp-Asp	N-Source, peptide	245.828	303.043	258.514	196.479	256.912	222.962	293.418	250.966	43.8342	257.764	35.2356	6.79807	0.835194
PM06	C10	Asp-Glu	N-Source, peptide	274.684	269.307	250.758	221.487	228.735	250.016	284.744	254.059	24.0122	254.498	28.2724	0.439567	0.983066
PM06	C11	Asp-Leu	N-Source, peptide	203.154	241.175	278.978	177.769	247.918	218.851	268.51	225.269	44.2831	245.093	24.9496	19.824	0.522385
PM06	C12	Asp-Lys	N-Source, peptide	265.423	247.476	208.605	214.389	256.219	264.86	286.195	233.973	27.071	269.091	15.4293	35.1183	0.103508
PM06	D01	Asp-Phe	N-Source, peptide	280.019	218.812	224.965	218.509	274.052	271.073	293.628	235.576	29.7776	279.584	12.253	44.0081	0.0641101
PM06	D02	Asp-Trp	N-Source, peptide	244.411	169.543	208.07	236.937	264.112	253.06	271.552	214.74	33.9622	262.908	9.3045	48.1683	0.0664189
PM06	D03	Asp-Val	N-Source, peptide	260.762	287.593	263.426	243.224	269.502	269.21	296.74	263.751	18.2469	278.484	15.8111	14.7326	0.3159
PM06	D04	Cys-Gly	N-Source, peptide	275.722	244.257	276.749	240.68	282.707	283.193	290.331	259.352	19.5546	285.41	4.26807	26.0582	0.0773667
PM06	D05	Gln-Gln	N-Source, peptide	285.42	269.98	267.284	271.508	269.822	272.882	290.717	273.548	8.10513	277.807	11.2845	4.25875	0.582945
PM06	D06	Gln-Gly	N-Source, peptide	291.952	283.462	274.315	261.035	246.989	276.307	290.856	277.691	13.2353	271.384	22.344	-6.3072	0.656137
PM06	D07	Glu-Asp	N-Source, peptide	256.544	292.89	294.281	249.087	265.388	258.609	297.599	273.2	23.7414	273.866	20.8315	0.665275	0.970776
PM06	D08	Glu-Glu	N-Source, peptide	261.329	295.014	256.871	210.417	266.751	276.694	295.704	255.908	34.7802	279.717	14.7113	23.809	0.323947
PM06	D09	Glu-Gly	N-Source, peptide	270.796	266.459	257.283	256.974	252.332	265.332	279.783	262.878	6.87195	265.815	13.7322	2.93767	0.721232
PM06	D10	Glu-Ser	N-Source, peptide	294.709	261.603	260.185	229.988	262.536	275.855	278.688	261.621	26.4422	272.36	8.62489	10.7385	0.536473
PM06	D11	Glu-Trp	N-Source, peptide	218.896	179.848	276.139	146.202	238.767	235.509	276.582	205.271	55.8072	250.286	22.8309	45.0148	0.252469
PM06	D12	Glu-Tyr	N-Source, peptide	235.169	245.92	184.632	195.731	266.006	266.252	289.749	215.363	29.7535	274.002	13.6378	58.6392	0.0262529
PM06	E01	Glu-Val	N-Source, peptide	284.067	227.313	229.179	223.942	286.462	287.51	300.727	241.125	28.7098	291.566	7.95022	50.4412	0.033923
PM06	E02	Gly-Ala	N-Source, peptide	273.531	265.896	265.701	258.63	273.086	269.215	279.346	265.939	6.08584	273.882	5.11203	7.94277	0.128526
PM06	E03	Gly-Arg	N-Source, peptide	273.647	269.736	266.634	251.349	282.124	279.198	279.659	265.341	9.75989	280.327	1.57333	14.9854	0.049846
PM06	E04	Gly-Cys	N-Source, peptide	38.8869	256.773	266.641	272.823	269.225	264.696	269.714	208.781	113.455	267.878	2.76683	59.0974	0.418999
PM06	E05	Gly-Gly	N-Source, peptide	275.821	279.338	267.584	267.245	294.376	290.386	295.115	272.497	6.0434	293.292	2.54384	20.7953	0.00271389
PM06	E06	Gly-His	N-Source, peptide	281.656	270.329	267.924	243.089	274.791	278.844	295.451	265.749	16.25	283.029	10.9474	17.2793	0.176108
PM06	E07	Gly-Leu	N-Source, peptide	214.111	309.681	258.476	224.75	271.012	215.953	275.798	251.754	42.9999	254.254	33.2561	2.49989	0.937004
PM06	E08	Gly-Lys	N-Source, peptide	248.166	249.047	265.648	210.111	262.551	275.336	284.387	243.243	23.506	274.092	10.9709	30.8487	0.092896
PM06	E09	Gly-Met	N-Source, peptide	234.331	276.901	263.267	199.103	284.269	229.296	276.113	243.4	34.455	263.226	29.6663	19.8256	0.46231
PM06	E10	Gly-Phe	N-Source, peptide	234.654	247.474	252.314	219.62	286.783	274.291	275.615	238.515	14.6359	278.896	6.86219	40.3808	0.00732208
PM06	E11	Gly-Pro	N-Source, peptide	278.849	240.117	272.463	244.024	253.808	257.539	272.685	258.863	19.6299	261.344	9.99719	2.48084	0.8514
PM06	E12	Gly-Ser	N-Source, peptide	285.531	253.947	261.299	234.687	262.108	264.841	286.982	258.866	21.0215	271.31	13.6407	12.4441	0.417084
PM06	F01	Gly-Thr	N-Source, peptide	270.242	254.921	260.149	229.872	282.909	270.1	283.876	253.796	17.1704	278.962	7.68964	25.1655	0.0674883
PM06	F02	Gly-Trp	N-Source, peptide	239.451	218.28	229.011	223.782	278.443	251.742	271.546	227.631	9.01611	267.244	13.8609	39.6128	0.00569688
PM06	F03	Gly-Tyr	N-Source, peptide	256.557	272.22	265.262	222.219	281.941	281.204	295.164	254.065	22.1762	286.103	7.85566	32.0384	0.0658971
PM06	F04	Gly-Val	N-Source, peptide	243.947	242.169	251.996	230.949	282.18	279.257	287.685	242.265	8.67144	283.041	4.27914	40.7757	0.000721517
PM06	F05	His-Asp	N-Source, peptide	288.269	285.837	266.821	255.343	299.851	276.981	291.08	274.067	15.7407	289.304	11.5378	15.2368	0.219291
PM06	F06	His-Gly	N-Source, peptide	273.758	268.516	262.162	251.664	252.58	276.242	274.838	264.025	9.50733	267.887	13.2746	3.86155	0.669712
PM06	F07	His-Leu	N-Source, peptide	260.888	297.296	268.733	215.087	273.133	267.322	281.48	260.501	34.0795	273.978	7.11707	13.4773	0.539061
PM06	F08	His-Lys	N-Source, peptide	224.974	251.186	259.839	216.062	263.137	277.206	272.612	238.015	20.8305	270.985	7.1745	32.9697	0.0497055
PM06	F09	His-Met	N-Source, peptide	249.629	269.088	257.476	200.364	276.746	250.599	276.998	244.139	30.2585	268.114	15.1692	23.9749	0.270171
PM06	F10	His-Pro	N-Source, peptide	260.875	243.35	244.774	229.342	260.867	273.905	264.039	244.585	12.9007	266.27	6.79947	21.6847	0.0476797
PM06	F11	His-Ser	N-Source, peptide	251.228	232.422	249.025	214.561	264.361	250.967	263.859	236.809	17.0428	259.729	7.59189	22.9199	0.0857189
PM06	F12	His-Trp	N-Source, peptide	240.942	211.528	196.677	190.048	271.678	272.709	295.414	209.799	22.6213	279.934	13.4165	70.1352	0.00525809
PM06	G01	His-Tyr	N-Source, peptide	281.049	224.355	226.033	263.147	287.173	292.777	298.896	248.646	28.0571	292.948	5.86339	44.3025	0.0464778
PM06	G02	His-Val	N-Source, peptide	263.733	252.032	252.401	204.269	288.278	278.43	288.678	243.109	26.4565	285.129	5.80484	42.0197	0.0458344
PM06	G03	Ile-Ala	N-Source, peptide	263.242	265.946	274.935	241.265	285.225	266.749	281.593	261.347	14.2907	277.856	9.78824	16.5085	0.149063
PM06	G04	Ile-Arg	N-Source, peptide	271.994	220.542	235.238	222.981	267.817	215.498	275.596	237.689	23.7572	252.97	32.6843	15.2818	0.502096
PM06	G05	Ile-Gln	N-Source, peptide	276.609	269.795	265.974	247.685	266.74	278.621	294.726	265.016	12.3631	280.029	14.046	15.0133	0.192695
PM06	G06	Ile-Gly	N-Source, peptide	247.168	265.832	250.753	218.776	287.372	248.73	278.102	245.632	19.6456	271.401	20.1738	25.7687	0.150076
PM06	G07	Ile-His	N-Source, peptide	122.526	200.498	256.682	251.298	255.793	261.594	286.704	207.751	62.1998	268.03	16.4298	60.2792	0.170211
PM06	G08	Ile-Ile	N-Source, peptide	19.4524	205.92	232.049	165.99	257.769	21.6234	190.012	155.853	94.9042	156.468	121.594	0.615192	0.994252
PM06	G09	Ile-Met	N-Source, peptide	81.4734	231.98	230.9	226.358	270.328	191.779	267.169	192.678	74.1762	243.092	44.4664	50.4141	0.349446
PM06	G10	Ile-Phe	N-Source, peptide	25.0619	277.723	224.359	174.481	262.769	58.0275	251.64	175.406	108.734	190.812	115.13	15.4062	0.863345
PM06	G11	Ile-Pro	N-Source, peptide	218.511	194.075	218.575	166.751	260.985	240.915	262.168	199.478	24.6788	254.689	11.9441	55.2116	0.0169747
PM06	G12	Ile-Ser	N-Source, peptide	263.032	234.215	243.481	207.732	270.774	275.536	295.002	237.115	22.9782	280.437	12.8363	43.322	0.0338121
PM06	H01	Ile-Trp	N-Source, peptide	36.0926	319.491	267.043	268.779	285.537	229.308	287.543	222.852	126.86	267.463	33.0581	44.6113	0.586197
PM06	H02	Ile-Tyr	N-Source, peptide	32.0429	304.12	284.659	280.083	284.571	220.092	274.222	225.226	129.21	259.628	34.6281	34.4021	0.678549
PM06	H03	Ile-Val	N-Source, peptide	64.2009	295.21	262.878	183.976	280.128	127.364	275.319	201.566	102.806	227.604	86.8434	26.0374	0.7389
PM06	H04	Leu-Ala	N-Source, peptide	282.586	203.911	234.326	180.263	280.546	288.958	297.265	225.272	44.1545	288.923	8.35981	63.6513	0.0610088
PM06	H05	Leu-Arg	N-Source, peptide	59.2757	264.342	252.217	274.387	291.907	222.663	297.816	212.555	102.588	270.795	41.7887	58.2398	0.404287
PM06	H06	Leu-Asp	N-Source, peptide	220.814	232.405	269.49	189.323	290.123	283.646	279.096	228.008	33.108	284.288	5.54155	56.2801	0.0359547
PM06	H07	Leu-Glu	N-Source, peptide	284.967	272.209	265.274	185.998	258.771	281.084	293.243	252.112	44.8241	277.699	17.4836	25.5872	0.400073
PM06	H08	Leu-Gly	N-Source, peptide	164.923	245.341	209.131	189.547	272.982	232.814	274.769	202.236	33.9551	260.188	23.7237	57.9527	0.0541015
PM06	H09	Leu-Ile	N-Source, peptide	24.5165	296.581	245.002	176.803	268.512	41.5275	151.63	185.725	118.139	153.89	113.509	-31.8354	0.734696
PM06	H10	Leu-Leu	N-Source, peptide	30.1641	246.836	265.576	242.619	256.656	32.0563	110.145	196.299	111.205	132.953	114.024	-63.3463	0.493514
PM06	H11	Leu-Met	N-Source, peptide	25.9664	287.364	272.333	257.329	272.237	220.637	264.754	210.748	123.797	252.543	27.8833	41.7942	0.598854
PM06	H12	Leu-Phe	N-Source, peptide	42.4142	279.918	271.753	260.509	259.334	132.484	232.685	213.649	114.433	208.168	66.8842	-5.4809	0.944587
PM07	A01	Negative Control	N-Source, Negative control	16.9859	282.941	156.239	244.729	47.7975	192.157	214.65	175.224	118.087	151.535	90.5403	-23.689	0.785328
PM07	A02	L-Glutamine	N-Source, amino acid	281.056	239.72	277.394	291.13	302.391	267.864	271.638	272.325	22.4989	280.631	18.9388	8.30586	0.628988
PM07	A03	Leu-Ser	N-Source, peptide	243.065	248.554	275.939	281.543	286.992	258.358	292.695	262.275	19.2806	279.348	18.4006	17.073	0.29084
PM07	A04	Leu-Trp	N-Source, peptide	11	118.301	181.07	237.99	278.68	150.772	250.191	137.09	97.2398	226.547	67.1518	89.4572	0.233557
PM07	A05	Leu-Val	N-Source, peptide	11	283.558	267.091	223.092	197.691	67.6101	196.6	196.185	126.068	153.967	74.7894	-42.2183	0.632124
PM07	A06	Lys-Ala	N-Source, peptide	119.205	249.262	250.74	254.422	310.21	109.178	297.86	218.407	66.1703	239.083	112.67	20.6757	0.770212
PM07	A07	Lys-Arg	N-Source, peptide	124.003	237.687	268.943	276.589	301.226	283.018	294.468	226.806	70.5709	292.904	9.20438	66.0982	0.176238
PM07	A08	Lys-Glu	N-Source, peptide	16.3471	228.755	272.3	280.144	293.935	269.659	249.744	199.386	124.102	271.112	22.1312	71.726	0.378076
PM07	A09	Lys-Ile	N-Source, peptide	11.2812	17.2794	150.115	27.8543	211.667	26.9038	14.9676	51.6325	66.0117	84.5129	110.28	32.8803	0.639747
PM07	A10	Lys-Leu	N-Source, peptide	11	23.2195	128.08	25.6265	263.452	26.1694	22.9038	46.9815	54.4437	104.175	137.947	57.1934	0.474586
PM07	A11	Lys-Lys	N-Source, peptide	19.7216	260.1	220.103	279.854	100.66	185.262	247.951	194.945	119.43	177.958	73.9167	-16.987	0.838574
PM07	A12	Lys-Phe	N-Source, peptide	19.6434	50.7233	226.482	216.381	119.825	34.4932	27.5338	128.307	108.355	60.6174	51.3935	-67.6899	0.369998
PM07	B01	Lys-Pro	N-Source, peptide	137.542	196.806	205.14	247.788	265.291	262.261	294.802	196.819	45.3903	274.118	17.9767	77.2989	0.0408442
PM07	B02	Lys-Ser	N-Source, peptide	114.648	234.42	282.229	280.734	268.896	198.552	265.511	228.008	78.7646	244.32	39.6722	16.3117	0.759234
PM07	B03	Lys-Thr	N-Source, peptide	11.4113	189.365	233.339	247.889	257.381	23.9776	130.173	170.501	108.939	137.177	116.859	-33.3238	0.713319
PM07	B04	Lys-Trp	N-Source, peptide	56.2985	257.702	243.662	248.296	214.374	244.489	283.987	201.49	96.9703	247.617	34.9117	46.127	0.475322
PM07	B05	Lys-Tyr	N-Source, peptide	13.8451	166.369	171.863	204.218	138.755	187.198	273.437	139.074	85.1395	199.797	68.2187	60.723	0.35935
PM07	B06	Lys-Val	N-Source, peptide	11	17.8538	97.2811	20.4458	147.039	23.3329	16.2524	36.6452	40.6199	62.2081	73.5509	25.5629	0.577143
PM07	B07	Met-Arg	N-Source, peptide	80.8179	230.116	266.301	283.496	293.989	277.013	305.195	215.183	92.298	292.066	14.1894	76.8828	0.221239
PM07	B08	Met-Asp	N-Source, peptide	268.665	280.121	273.78	275.259	305.576	281.228	296.386	274.456	4.7162	294.396	12.2952	19.9401	0.0287912
PM07	B09	Met-Gln	N-Source, peptide	269.746	261.515	273.007	269.054	286.2	270.072	283.598	268.33	4.85939	279.957	8.65877	11.6262	0.0705847
PM07	B10	Met-Glu	N-Source, peptide	250.913	272.148	254.113	272.507	275.923	265.93	288.238	262.42	11.515	276.697	11.1743	14.2768	0.161387
PM07	B11	Met-Gly	N-Source, peptide	95.132	272.851	263.272	283.631	267.799	241.7	289.901	228.721	89.447	266.467	24.128	37.7451	0.517109
PM07	B12	Met-His	N-Source, peptide	22.0216	237.49	260.66	267.289	277.897	278.267	268.606	196.865	117.26	274.923	5.47401	78.0583	0.311908
PM07	C01	Met-Ile	N-Source, peptide	21.0331	258.919	268.569	244.261	276.799	225.261	292.693	198.195	118.53	264.918	35.2511	66.7221	0.397592
PM07	C02	Met-Leu	N-Source, peptide	16.433	139.338	167.364	199.095	267.61	182.159	257.407	130.558	79.9033	235.725	46.6693	105.168	0.100891
PM07	C03	Met-Lys	N-Source, peptide	13.1601	114.177	231.457	229.283	235.098	120.876	270.752	147.019	104.712	208.909	78.2949	61.8895	0.432765
PM07	C04	Met-Met	N-Source, peptide	11.5083	195.784	237.493	212.425	248.969	211.978	235.428	164.303	103.295	232.125	18.7155	67.8227	0.322288
PM07	C05	Met-Phe	N-Source, peptide	11	235.003	247.503	264.345	276.299	205.675	266.286	189.463	119.581	249.42	38.2135	59.9577	0.449492
PM07	C06	Met-Pro	N-Source, peptide	274.359	274.201	271.986	282.443	288.477	276.943	303.751	275.747	4.5935	289.724	13.4474	13.9767	0.103915
PM07	C07	Met-Trp	N-Source, peptide	18.7676	232.809	204.697	235.655	280.059	251.811	285.61	172.982	103.755	272.493	18.1255	99.5111	0.169416
PM07	C08	Met-Val	N-Source, peptide	14.9751	218.6	217.368	253.278	273.078	244.89	264.33	176.055	108.669	260.766	14.4279	84.7107	0.247159
PM07	C09	Phe-Ala	N-Source, peptide	277.09	281.455	281.854	289.078	282.859	264.894	298.667	282.369	4.96587	282.14	16.8979	-0.228758	0.979983
PM07	C10	Phe-Gly	N-Source, peptide	115.239	296.426	250.837	275.198	268.498	253.367	289.548	234.425	81.6115	270.471	18.1711	36.0461	0.495605
PM07	C11	Phe-Ile	N-Source, peptide	17.0025	131.668	191.167	151.47	246.303	76.9157	166.043	122.827	74.7613	163.087	84.7322	40.2604	0.533671
PM07	C12	Phe-Phe	N-Source, peptide	21.7842	282.615	248.892	311.546	180.796	185.118	243.682	216.209	132.121	203.199	35.1263	-13.0106	0.877153
PM07	D01	Phe-Pro	N-Source, peptide	260.543	202.208	209.305	204.731	281.725	288.471	305.298	219.197	27.7199	291.831	12.1405	72.6347	0.00873491
PM07	D02	Phe-Ser	N-Source, peptide	235.525	254.505	249.435	270.056	257.127	245.327	279.89	252.38	14.2561	260.781	17.5687	8.40107	0.513913
PM07	D03	Phe-Trp	N-Source, peptide	12.1438	156.161	214.048	174.308	225.301	50.7766	103.199	139.165	88.064	126.426	89.5504	-12.7399	0.858167
PM07	D04	Pro-Ala	N-Source, peptide	281.834	268.286	262.026	284.35	293.142	279.258	310.503	274.124	10.7155	294.301	15.6549	20.1773	0.0962816
PM07	D05	Pro-Asp	N-Source, peptide	263.824	269.839	268.458	283.93	288.541	275.711	307.041	271.513	8.66841	290.431	15.75	18.9183	0.0942009
PM07	D06	Pro-Gln	N-Source, peptide	275.683	289.632	278.56	296.513	309.029	277.083	306.176	285.097	9.69964	297.429	17.6783	12.3322	0.284369
PM07	D07	Pro-Gly	N-Source, peptide	191.178	290.152	282.807	291.45	280.802	274.213	299.645	263.897	48.6286	284.887	13.1992	20.9898	0.50812
PM07	D08	Pro-Hyp	N-Source, peptide	20.8141	291.504	273.419	283.769	262.796	221.321	277.894	217.377	131.251	254.004	29.2934	36.6273	0.662108
PM07	D09	Pro-Leu	N-Source, peptide	134.55	308.126	286.912	281.79	281.759	265.553	274.097	252.845	79.6827	273.803	8.10724	20.9582	0.676235
PM07	D10	Pro-Phe	N-Source, peptide	161.183	268.125	250.657	262.606	252.598	260.629	290.176	235.643	50.1722	267.801	19.7889	32.158	0.349701
PM07	D11	Pro-Pro	N-Source, peptide	279.59	278.836	273.15	260.823	281.38	274.862	301.737	273.1	8.67454	285.993	14.0184	12.8935	0.18959
PM07	D12	Pro-Tyr	N-Source, peptide	227.772	257.169	228.262	232.584	279.925	271.877	281.727	236.447	13.983	277.843	5.24467	41.3966	0.00494957
PM07	E01	Ser-Ala	N-Source, peptide	274.51	218.27	273.8	256.992	293.011	278.264	294.785	255.893	26.3564	288.687	9.06967	32.7939	0.0987687
PM07	E02	Ser-Gly	N-Source, peptide	273.037	260.24	263.152	281.87	290.74	273.614	287.406	269.575	9.858	283.92	9.0793	14.3453	0.106482
PM07	E03	Ser-His	N-Source, peptide	271.445	277.307	242.139	274.064	290.95	280.894	296.024	266.239	16.2441	289.289	7.70069	23.0508	0.075511
PM07	E04	Ser-Leu	N-Source, peptide	244.794	291.559	271.642	292.942	282.493	264.732	290.231	275.234	22.5063	279.152	13.0736	3.918	0.800955
PM07	E05	Ser-Met	N-Source, peptide	263.022	281.873	252.292	275.367	298.006	283.527	299.081	268.139	13.1426	293.538	8.68637	25.3994	0.0347987
PM07	E06	Ser-Phe	N-Source, peptide	270.444	295.137	253.169	300.596	315.395	290.657	308.25	279.836	22.094	304.767	12.7313	24.9309	0.144962
PM07	E07	Ser-Pro	N-Source, peptide	270.361	275.528	257.335	292.625	296.764	284.537	301.613	273.962	14.608	294.305	8.79938	20.3425	0.0883734
PM07	E08	Ser-Ser	N-Source, peptide	266.012	275.797	254.978	286.022	289.678	281.335	295.646	270.702	13.2903	288.886	7.1882	18.1841	0.0879934
PM07	E09	Ser-Tyr	N-Source, peptide	162.682	300.205	259.608	301.33	300.19	261.845	296.966	255.956	65.1413	286.334	21.2689	30.3771	0.480638
PM07	E10	Ser-Val	N-Source, peptide	225.854	282.533	247.697	285.063	297.135	249.32	293.863	260.287	28.5942	280.106	26.7118	19.8193	0.394331
PM07	E11	Thr-Ala	N-Source, peptide	241.936	288.571	253.997	273.999	277.221	269.323	266.749	264.626	20.7285	271.098	5.45685	6.47226	0.627857
PM07	E12	Thr-Arg	N-Source, peptide	272.602	286.491	241.222	284.769	272.816	271.1	233.123	271.271	20.9645	259.013	22.4378	-12.2579	0.490229
PM07	F01	Thr-Glu	N-Source, peptide	271.677	262.628	275.648	253.317	295.94	289.86	296.644	265.818	9.95686	294.148	3.73033	28.3306	0.00584495
PM07	F02	Thr-Gly	N-Source, peptide	66.4105	218.33	245.608	284.768	285.582	248.581	257.984	203.779	95.5523	264.049	19.232	60.2697	0.34094
PM07	F03	Thr-Leu	N-Source, peptide	18.4668	116.561	210.97	132.642	289.433	220.563	251.092	119.66	79.0689	253.696	34.5088	134.036	0.0428289
PM07	F04	Thr-Met	N-Source, peptide	21.4576	227.772	252.679	287.485	302.115	257.726	256.077	197.348	119.79	271.973	26.1174	74.6243	0.347391
PM07	F05	Thr-Pro	N-Source, peptide	276.193	281.936	257.819	268.507	297.454	293.011	305.482	271.114	10.4317	298.649	6.32096	27.5353	0.0103333
PM07	F06	Trp-Ala	N-Source, peptide	253.78	186.931	275.871	278.858	297.279	268.62	293.269	248.86	42.7738	286.389	15.5188	37.5296	0.214296
PM07	F07	Trp-Arg	N-Source, peptide	73.3835	192.904	289.086	255.361	297.341	201.977	266.908	202.684	94.964	255.409	48.7106	52.725	0.42627
PM07	F08	Trp-Asp	N-Source, peptide	121.515	278.726	256.358	296.976	302.806	271.065	297.84	238.394	79.6698	290.57	17.0737	52.1766	0.325261
PM07	F09	Trp-Glu	N-Source, peptide	240.858	263.856	249.209	283.54	292.853	275.214	265.508	259.366	18.7107	277.858	13.8632	18.4924	0.212278
PM07	F10	Trp-Gly	N-Source, peptide	24.8158	284.277	268.237	305.625	291.139	269.252	276.57	220.739	131.51	278.987	11.142	58.2482	0.488744
PM07	F11	Trp-Leu	N-Source, peptide	18.5334	161.543	40.6065	162.533	261.902	23.7078	34.2822	95.8041	77.0108	106.631	134.573	10.8267	0.896836
PM07	F12	Trp-Lys	N-Source, peptide	21.0817	287.099	258.142	252.848	264.286	210.81	264.989	204.793	123.396	246.695	31.0791	41.9021	0.598235
PM07	G01	Trp-Phe	N-Source, peptide	24.0455	222.707	258.736	203.849	145.739	131.809	266.667	177.334	104.699	181.405	74.1666	4.07081	0.956836
PM07	G02	Trp-Ser	N-Source, peptide	261.995	232.61	265.639	278.982	290.843	275.668	289.809	259.806	19.5461	285.44	8.47853	25.6339	0.0909483
PM07	G03	Trp-Trp	N-Source, peptide	19.6728	195.691	179.298	143.602	246.425	145.478	225.093	134.566	79.6228	205.665	53.204	71.0992	0.242495
PM07	G04	Trp-Tyr	N-Source, peptide	18.5753	113.919	129.69	164.829	286.029	197.114	187.452	106.754	62.5185	223.532	54.3397	116.778	0.0497438
PM07	G05	Tyr-Ala	N-Source, peptide	247.298	250.382	287.264	264.778	295.192	282.976	296.548	262.431	18.2243	291.572	7.47545	29.1413	0.0504659
PM07	G06	Tyr-Gln	N-Source, peptide	281.732	283.145	265.48	289.081	303.172	294.428	307.941	279.859	10.1013	301.847	6.85344	21.9875	0.0235062
PM07	G07	Tyr-Glu	N-Source, peptide	264.135	260.854	263.106	289.969	301.055	295.311	293.015	269.516	13.704	296.46	4.14134	26.9444	0.0232925
PM07	G08	Tyr-Gly	N-Source, peptide	20.1051	298.843	260.066	264.879	309.26	283.379	291.288	210.973	128.41	294.642	13.2626	83.6688	0.322457
PM07	G09	Tyr-His	N-Source, peptide	22.1751	232.386	273.393	250.521	298.772	275.08	288.956	194.619	116.18	287.603	11.9038	92.984	0.235473
PM07	G10	Tyr-Leu	N-Source, peptide	16.1787	218.655	210.903	118.112	197.244	19.6309	34.5105	140.962	94.9051	83.7951	98.5308	-57.1669	0.472477
PM07	G11	Tyr-Lys	N-Source, peptide	20.5092	197.191	177.887	230.633	136.804	150.727	243.628	156.555	93.2781	177.053	58.0743	20.4978	0.753983
PM07	G12	Tyr-Phe	N-Source, peptide	21.5639	187.795	149.695	269.658	63.0464	190.362	204.006	157.178	103.338	152.471	77.7442	-4.70662	0.950239
PM07	H01	Tyr-Trp	N-Source, peptide	35.245	221.091	146.867	131.229	46.9332	242.839	276.395	133.608	76.3982	188.722	123.934	55.1142	0.49549
PM07	H02	Tyr-Tyr	N-Source, peptide	31.1409	262.597	255.028	256.464	152.001	175.873	243.74	201.308	113.492	190.538	47.5952	-10.7697	0.885317
PM07	H03	Val-Arg	N-Source, peptide	13.2638	233.288	285.123	232.238	285.127	246.674	262.518	190.978	121.021	264.773	19.3256	73.7952	0.353635
PM07	H04	Val-Asn	N-Source, peptide	105.126	193.384	259.323	221.78	292.305	287.686	296.31	194.903	65.6623	292.101	4.31554	97.1974	0.0545899
PM07	H05	Val-Asp	N-Source, peptide	240.538	305.606	307.051	236.624	304.247	293.479	299.825	272.455	39.1514	299.184	5.41279	26.7288	0.303401
PM07	H06	Val-Gly	N-Source, peptide	26.0348	263.952	279.502	201.792	301.078	252.38	283.591	192.82	116.149	279.016	24.6695	86.196	0.271368
PM07	H07	Val-His	N-Source, peptide	63.9478	232.137	232.008	180.032	300.312	286.198	272.097	177.031	79.2799	286.202	14.1074	109.171	0.0694746
PM07	H08	Val-Ile	N-Source, peptide	17.7945	258.851	248.774	234.802	272.925	43.8787	201.705	190.055	115.263	172.836	117.221	-17.219	0.853611
PM07	H09	Val-Leu	N-Source, peptide	19.5836	309.85	249.829	246.209	198.001	78.8608	169.459	206.368	127.897	148.774	62.2055	-57.5944	0.510897
PM07	H10	Val-Tyr	N-Source, peptide	21.0653	258.309	239.082	214.473	82.2188	118.39	167.98	183.232	109.59	122.863	43.055	-60.3694	0.415879
PM07	H11	Val-Val	N-Source, peptide	26.9608	113.862	52.1705	129.561	51.1126	64.1718	168.681	80.6386	48.9522	94.6551	64.44	14.0165	0.755009
PM07	H12	g-Glu-Gly	N-Source, peptide	225.909	221.503	243.504	284.565	46.2466	287.52	276.252	243.87	28.7464	203.34	136.163	-40.5306	0.576758
PM08	A01	Negative Control	N-Source, Negative control	19.6571	297.551	272.321	276.025	66.88	274.53	283.874	216.388	131.625	208.428	122.673	-7.96047	0.938318
PM08	A02	L-Glutamine	N-Source, amino acid	283.869	271.801	278.603	300.029	299.705	286.308	301.986	283.576	12.0296	296	8.47006	12.4241	0.190579
PM08	A03	Ala-Asp	N-Source, peptide	288.514	246.033	278.428	273.159	292.796	274.319	273.353	271.533	18.1548	280.156	10.9571	8.62295	0.503681
PM08	A04	Ala-Gln	N-Source, peptide	272.188	275.886	271.525	281.738	299.38	274.107	297.884	275.334	4.68061	290.457	14.1791	15.1224	0.0960135
PM08	A05	Ala-Ile	N-Source, peptide	274.089	217.69	288.823	259.733	289.843	258.257	309.72	260.084	30.6564	285.94	25.9523	25.8564	0.293717
PM08	A06	Ala-Met	N-Source, peptide	266.513	234.475	263.358	283.822	306.319	266.439	310.872	262.042	20.4616	294.544	24.4453	32.5017	0.112645
PM08	A07	Ala-Val	N-Source, peptide	275.603	234.311	258.597	255.784	295.146	260.946	263.491	256.074	16.9455	273.194	19.0533	17.1207	0.263934
PM08	A08	Asp-Ala	N-Source, peptide	285.022	243.229	253.431	267.455	295.446	278.412	313.97	262.284	18.122	295.943	17.7843	33.6583	0.0579392
PM08	A09	Asp-Gln	N-Source, peptide	280.483	268.674	257.959	257.003	289.792	280.098	271.954	266.03	10.9928	280.615	8.93018	14.5853	0.120576
PM08	A10	Asp-Gly	N-Source, peptide	270.231	273.483	257.127	235.38	293.918	265.208	288.418	259.055	17.2945	282.515	15.2383	23.4594	0.121778
PM08	A11	Glu-Ala	N-Source, peptide	276.839	268.179	257.805	266.892	287.884	275.997	288.223	267.429	7.78949	284.035	6.96312	16.6059	0.0333747
PM08	A12	Gly-Asn	N-Source, peptide	262.47	249.129	255.002	228.22	283.048	244.149	266.084	248.705	14.7076	264.427	19.5025	15.7218	0.274802
PM08	B01	Gly-Asp	N-Source, peptide	283.849	199.712	239.082	244.371	282.89	261.358	301.667	241.754	34.417	281.972	20.1699	40.2183	0.13489
PM08	B02	Gly-Ile	N-Source, peptide	202.172	208.88	285.236	239.121	289.605	230.74	278.232	233.852	37.8388	266.192	31.2246	32.3397	0.284573
PM08	B03	His-Ala	N-Source, peptide	279.306	256.75	247.733	266.129	282.27	258.801	285.38	262.48	13.4999	275.484	14.5313	13.0043	0.275809
PM08	B04	His-Glu	N-Source, peptide	284.334	279.265	261.039	287.945	289.991	277.121	316.411	278.146	11.9474	294.507	20.0307	16.3616	0.230329
PM08	B05	His-His	N-Source, peptide	255.712	229.681	244.887	239.458	307.321	286.547	307.022	242.434	10.8601	300.297	11.9086	57.8622	0.00111338
PM08	B06	Ile-Asn	N-Source, peptide	250.915	262.925	272.502	293.183	304.449	270.996	295.369	269.881	17.8691	290.271	17.2992	20.3899	0.19066
PM08	B07	Ile-Leu	N-Source, peptide	15.4617	94.2338	28.5699	97.541	288.382	30.4193	77.7716	58.9516	43.0054	132.191	137.322	73.2395	0.349854
PM08	B08	Leu-Asn	N-Source, peptide	270.196	271.207	250.96	273.27	285.902	267.08	300.031	266.408	10.3778	284.337	16.5309	17.929	0.1352
PM08	B09	Leu-His	N-Source, peptide	15.6898	124.859	197.038	155.837	286.073	226.904	263.751	123.356	77.6282	258.909	29.8803	135.553	0.0372924
PM08	B10	Leu-Pro	N-Source, peptide	253.736	192.762	265.718	266.345	275.444	250.51	283.596	244.64	35.0687	269.85	17.238	25.2096	0.310648
PM08	B11	Leu-Tyr	N-Source, peptide	20.2068	155.86	219.532	179.55	265.097	30.7416	115.84	143.787	86.4757	137.226	118.633	-6.56113	0.93525
PM08	B12	Lys-Asp	N-Source, peptide	140.092	204.06	251.13	224.024	281.968	233.491	279.415	204.827	47.2711	264.958	27.2807	60.1312	0.109363
PM08	C01	Lys-Gly	N-Source, peptide	16.3041	269.016	270.933	275.054	279.933	130.134	244.03	207.827	127.707	218.032	78.2099	10.2054	0.908543
PM08	C02	Lys-Met	N-Source, peptide	20.0771	18.3544	23.8206	28.483	195.746	23.75	25.0794	22.6838	4.48931	81.5252	98.9205	58.8414	0.273571
PM08	C03	Met-Thr	N-Source, peptide	142.639	280.981	258.395	281.521	284.397	265.131	283.713	240.884	66.3773	277.747	10.931	36.8628	0.394895
PM08	C04	Met-Tyr	N-Source, peptide	13.5095	167.83	221.769	272.524	291.897	246.001	273.611	168.908	112.072	270.503	23.1053	101.595	0.191174
PM08	C05	Phe-Asp	N-Source, peptide	241.751	259.504	266.12	282.675	280.652	260.513	299.265	262.513	16.9275	280.143	19.3807	17.6307	0.254746
PM08	C06	Phe-Glu	N-Source, peptide	252.971	276.574	254.332	262.769	295.266	272.135	304.637	261.661	10.845	290.679	16.7295	29.0177	0.03745
PM08	C07	Gln-Glu	N-Source, peptide	270.907	259.903	276.024	265.764	299.036	279.563	315.54	268.15	6.9115	298.046	18.009	29.8969	0.0265419
PM08	C08	Phe-Met	N-Source, peptide	16.6391	243.93	244.947	259.078	279.377	212.555	265.624	191.149	116.545	252.519	35.2858	61.3701	0.427048
PM08	C09	Phe-Tyr	N-Source, peptide	13.4897	174.521	257.756	216.496	287.633	201.327	211.221	165.566	106.927	233.393	47.2327	67.8277	0.359444
PM08	C10	Phe-Val	N-Source, peptide	15.9217	171.207	168.399	187.279	268.844	177.244	208.088	135.702	80.2853	218.059	46.6065	82.357	0.177935
PM08	C11	Pro-Arg	N-Source, peptide	268.55	285.288	246.458	254.507	255.746	236.581	286.248	263.701	17.0428	259.525	25.048	-4.17601	0.801479
PM08	C12	Pro-Asn	N-Source, peptide	274.207	238.717	248.526	241.048	290.897	258.58	282.554	250.624	16.2691	277.344	16.7768	26.7192	0.0871113
PM08	D01	Pro-Glu	N-Source, peptide	275.483	205.416	205.092	218.64	288.823	273.763	303.451	226.158	33.4834	288.679	14.8443	62.5213	0.0312381
PM08	D02	Pro-lle	N-Source, peptide	170.346	226.119	278.522	288.175	277.955	244.521	271.351	240.79	54.3038	264.609	17.7072	23.8184	0.505782
PM08	D03	Pro-Lys	N-Source, peptide	274.889	260.593	253.444	272.376	284.065	264.098	286.2	265.325	10.0787	278.121	12.1911	12.7957	0.187327
PM08	D04	Pro-Ser	N-Source, peptide	275.798	260.517	263.534	267.714	283.844	271.32	302.445	266.891	6.63121	285.869	15.6613	18.9786	0.0764469
PM08	D05	Pro-Trp	N-Source, peptide	96.9728	284.66	277.167	292.368	288.635	238.886	293.764	237.792	94.0843	273.761	30.3119	35.9695	0.559406
PM08	D06	Pro-Val	N-Source, peptide	220.795	311.368	276.371	296.106	289.63	270.324	313.151	276.16	39.593	291.035	21.4478	14.8748	0.586592
PM08	D07	Ser-Asn	N-Source, peptide	277.578	269.361	267.12	279.959	296.727	286.891	299.241	273.505	6.2228	294.286	6.52671	20.7817	0.0078069
PM08	D08	Ser-Asp	N-Source, peptide	283.943	274.962	271.351	288.095	297.312	288.596	302.183	279.588	7.75821	296.03	6.88314	16.4422	0.0337468
PM08	D09	Ser-Gln	N-Source, peptide	270.484	261.529	252.265	255.152	284.523	268.658	286.48	259.857	8.07265	279.887	9.7737	20.0293	0.0307096
PM08	D10	Ser-Glu	N-Source, peptide	268.38	254.444	249.353	254.135	275.876	277.225	309.585	256.578	8.20605	287.562	19.0844	30.9842	0.0310184
PM08	D11	Thr-Asp	N-Source, peptide	274.501	259.987	244.343	264.239	278.56	258.222	292.438	260.768	12.5302	276.407	17.2093	15.6392	0.219246
PM08	D12	Thr-Gln	N-Source, peptide	259.006	254.045	277.961	229.78	291.509	254.105	279.951	255.198	19.8333	275.188	19.151	19.9905	0.23855
PM08	E01	Thr-Phe	N-Source, peptide	74.2464	179.851	177.429	201.044	276.633	263.966	296.27	158.143	56.9278	278.956	16.2773	120.814	0.0174091
PM08	E02	Thr-Ser	N-Source, peptide	196.809	240.209	229.899	256.683	277.629	273.064	280.205	230.9	25.2629	276.966	3.6163	46.066	0.0280577
PM08	E03	Trp-Val	N-Source, peptide	21.9976	101.88	82.6264	195.04	263.66	143.939	199	100.386	71.698	202.2	59.9246	101.813	0.104227
PM08	E04	Tyr-Ile	N-Source, peptide	11	153.401	134.261	198.303	241.449	26.0306	169.626	124.241	80.1235	145.702	109.684	21.4609	0.7749
PM08	E05	Tyr-Val	N-Source, peptide	11.9989	116.92	132.806	202.337	256.22	62.5969	186.62	116.016	78.6419	168.479	98.0782	52.4635	0.465273
PM08	E06	Val-Ala	N-Source, peptide	283.557	302.867	250.978	269.066	301.748	286.17	306.779	276.617	21.9969	298.233	10.7446	21.6157	0.183516
PM08	E07	Val-Gln	N-Source, peptide	264.308	279.394	255.56	283.2	296.668	277.66	292.706	270.615	12.9346	289.011	10.0284	18.3961	0.0979573
PM08	E08	Val-Glu	N-Source, peptide	169.14	293.271	266.106	290.147	293.615	260.62	295.521	254.666	58.2944	283.252	19.6233	28.5859	0.460416
PM08	E09	Val-Lys	N-Source, peptide	14.2391	118.044	229.469	238.141	237.648	22.559	61.5916	149.974	105.73	107.266	114.588	-42.7072	0.630903
PM08	E10	Val-Met	N-Source, peptide	14.7033	232.319	203.76	263.857	283.009	230.168	245.406	178.66	112.026	252.861	27.1977	74.2013	0.322158
PM08	E11	Val-Phe	N-Source, peptide	17.1088	157.547	171.906	229.076	263.763	157.869	197.443	143.91	90.0028	206.358	53.5073	62.4489	0.339674
PM08	E12	Val-Pro	N-Source, peptide	251.446	245.719	252.77	239.788	284.619	250.085	253.602	247.431	5.94355	262.769	19.0042	15.3376	0.179451
PM08	F01	Val-Ser	N-Source, peptide	252.96	224.965	221.677	228.525	288.127	289.797	289.516	232.032	14.2295	289.147	0.893911	57.1151	0.00106453
PM08	F02	b-Ala-Ala	N-Source, peptide	25.0824	180.12	195.713	279.915	267.049	186.824	227.915	170.208	106.216	227.263	40.1164	57.0551	0.425263
PM08	F03	b-Ala-Gly	N-Source, peptide	18.4348	223.212	209.047	235.899	103.43	220.341	248.496	171.648	102.729	190.756	76.9253	19.1075	0.799235
PM08	F04	b-Ala-His	N-Source, peptide	18.0927	230.477	262.708	251.189	280.325	213.056	284.843	190.617	115.786	259.408	40.2056	68.7917	0.378331
PM08	F05	Met-b-Ala	N-Source, peptide	15.4426	134.981	173.346	239.116	264.254	47.7868	139.392	140.721	93.939	150.478	108.659	9.75623	0.903418
PM08	F06	b-Ala-Phe	N-Source, peptide	11.1596	247.938	201.074	284.334	223.158	195.183	234.051	186.126	121.521	217.464	20.0496	31.3377	0.683743
PM08	F07	D-Ala-D-Ala	N-Source, peptide	263.946	292.595	269.129	291.545	291.044	268.832	294.044	279.304	14.8985	284.64	13.7718	5.33604	0.649358
PM08	F08	D-Ala-Gly	N-Source, peptide	170.422	294.144	267.573	284.267	277.234	259.405	288.52	254.102	56.8537	275.053	14.6795	20.9514	0.568821
PM08	F09	D-Ala-Leu	N-Source, peptide	14.6149	153.913	190.997	223.037	256.188	164.015	204.678	145.641	91.8035	208.293	46.1927	62.6527	0.334744
PM08	F10	D-Leu-D-Leu	N-Source, peptide	14.4148	257.115	200.442	254.512	155.039	220.732	209.684	181.621	114.491	195.152	35.1754	13.5306	0.853991
PM08	F11	D-Leu-Gly	N-Source, peptide	20.9825	235.389	221.872	263.855	203.88	220.277	240.504	185.525	111.082	221.554	18.3454	36.0289	0.610241
PM08	F12	D-Leu-Tyr	N-Source, peptide	27.9912	270.454	254.31	275.06	44.7091	240.204	271.993	206.954	119.64	185.635	123.076	-21.3185	0.82674
PM08	G01	g-Glu-Gly	N-Source, peptide	257.376	197.134	201.277	229.349	118.485	245.797	211.118	221.284	27.9953	191.8	65.8177	-29.484	0.448244
PM08	G02	g-D-Glu-Gly	N-Source, peptide	27.6817	186.543	172.502	253.204	172.491	24.419	35.6382	159.983	94.9665	77.5162	82.442	-82.4664	0.284779
PM08	G03	Gly-D-Ala	N-Source, peptide	180.777	269.541	260.54	273.456	291.725	271.031	282.551	246.079	43.8692	281.769	10.3691	35.6904	0.234832
PM08	G04	Gly-D-Asp	N-Source, peptide	60.0435	257.589	252.92	264.977	133.863	225.947	260.821	208.882	99.3499	206.877	65.5925	-2.00514	0.977205
PM08	G05	Gly-D-Ser	N-Source, peptide	232.228	251.336	262.623	276.104	291.82	264.619	303.511	255.573	18.5669	286.65	19.9548	31.0774	0.0867814
PM08	G06	Gly-D-Thr	N-Source, peptide	19.9612	250.03	218.875	266.654	107.405	210.29	266.507	188.88	114.341	194.734	80.6838	5.85385	0.943136
PM08	G07	Gly-D-Val	N-Source, peptide	17.4964	236.284	238.053	259.985	57.0728	190.659	257.799	187.954	114.149	168.51	102.18	-19.444	0.825399
PM08	G08	Leu-b-Ala	N-Source, peptide	18.8459	187.903	203.046	176.577	253.24	19.2697	29.5007	146.593	85.8523	100.67	132.228	-45.9228	0.597905
PM08	G09	Leu-D-Leu	N-Source, peptide	22.8696	283.811	195.547	260.772	111.219	150.891	240.089	190.75	117.998	167.4	66.0022	-23.3502	0.773185
PM08	G10	Phe-b-Ala	N-Source, peptide	16.0834	256.081	245.787	279.949	255.795	206.159	249.282	199.475	123.096	237.079	26.9743	37.6036	0.632876
PM08	G11	Ala-Ala-Ala	N-Source, peptide	263.312	260.332	239.792	274.372	273.59	269.398	276.276	259.452	14.4313	273.088	3.46668	13.6357	0.177836
PM08	G12	D-Ala-Gly-Gly	N-Source, peptide	34.0313	285.948	253.558	279.619	222.153	264.874	270.181	213.289	120.324	252.403	26.3312	39.1136	0.611794
PM08	H01	Gly-Gly-Ala	N-Source, peptide	274.874	215.196	237.476	194.153	290.62	247.165	258.362	230.425	34.5109	265.382	22.5624	34.9575	0.191318
PM08	H02	Gly-Gly-D-Leu	N-Source, peptide	28.6727	282.376	273.392	279.05	214.645	255.618	290.439	215.873	124.855	253.567	37.9385	37.6947	0.641385
PM08	H03	Gly-Gly-Gly	N-Source, peptide	220.337	209.817	216.708	230.883	286.383	287.308	284.923	219.437	8.79045	286.204	1.20241	66.7679	5.25998e-05
PM08	H04	Gly-Gly-Ile	N-Source, peptide	171.128	262.002	268.474	255.322	298.995	276.41	293.345	239.232	45.7186	289.583	11.7529	50.3516	0.128096
PM08	H05	Gly-Gly-Leu	N-Source, peptide	104.716	245.58	229.939	251.815	300.562	210.728	298.284	208.013	69.4763	269.858	51.2202	61.8451	0.253773
PM08	H06	Gly-Gly-Phe	N-Source, peptide	193.994	231.211	255.55	238.74	301.623	289.648	272.259	229.874	25.9938	287.843	14.765	57.9696	0.018844
PM08	H07	Val-Tyr-Val	N-Source, peptide	24.8573	270.55	277.318	261.975	184.408	47.241	229.623	208.675	122.706	153.757	94.9758	-54.9178	0.550641
PM08	H08	Gly-Phe-Phe	N-Source, peptide	234.857	274.18	265.941	303.289	270.41	280.256	270.208	269.567	28.1448	273.625	5.74345	4.05802	0.819565
PM08	H09	Leu-Gly-Gly	N-Source, peptide	38.0367	255.68	252.948	260.346	294.48	206.276	281.817	201.753	109.187	260.858	47.691	59.105	0.428168
PM08	H10	Leu-Leu-Leu	N-Source, peptide	27.0335	270.6	220.726	273.485	286.11	31.3987	74.0048	197.961	116.497	130.504	136.432	-67.4567	0.510916
PM08	H11	Phe-Gly-Gly	N-Source, peptide	231.015	168.617	275.846	234.783	263.831	270.812	301.891	227.565	44.2341	278.845	20.2616	51.2796	0.125895
PM08	H12	Tyr-Gly-Gly	N-Source, peptide	41.8146	203.781	227.241	224.886	249.623	234.117	266.361	174.431	89.0377	250.034	16.1263	75.6029	0.214892
PM09	A01	1% NaCl	osmotic sensitivity, NaCl	277.212	282.619	268.555	249.691	22.7994	27.1884	308.3	269.519	14.4324	119.429	163.582	-150.09	0.117593
PM09	A02	2% NaCl	osmotic sensitivity, NaCl	244.658	259.211	249.433	267.12	28.6679	25.5938	280.042	255.106	10.0418	111.435	146.027	-143.671	0.0981596
PM09	A03	3% NaCl	osmotic sensitivity, NaCl	255.321	259.725	275.524	257.648	273.739	78.6195	261.896	262.055	9.15804	204.751	109.394	-57.3032	0.329961
PM09	A04	4% NaCl	osmotic sensitivity, NaCl	279.489	264.097	273.453	275.528	308.895	291.934	260.178	273.142	6.529	287.002	24.7301	13.8606	0.319862
PM09	A05	5% NaCl	osmotic sensitivity, NaCl	187.677	222.569	11	236.059	297.473	304.004	235.602	164.326	104.231	279.026	37.7483	114.7	0.134545
PM09	A06	5.5% NaCl	osmotic sensitivity, NaCl	239.535	236.545	85.4917	255.834	304.154	303.087	225.34	204.351	79.6919	277.527	45.1986	73.1758	0.218049
PM09	A07	6% NaCl	osmotic sensitivity, NaCl	33.8918	59.8812	80.1399	81.2686	302.714	299.674	22.3065	63.7954	22.2261	208.232	161.023	144.436	0.12661
PM09	A08	6.5% NaCl	osmotic sensitivity, NaCl	49.0134	65.915	75.257	24.4131	293.084	291.888	11	53.6496	22.3128	198.657	162.517	145.008	0.128148
PM09	A09	7% NaCl	osmotic sensitivity, NaCl	27.089	11	43.6466	15.4353	297.871	298.156	11	24.2927	14.5779	202.342	165.707	178.05	0.0779485
PM09	A10	8% NaCl	osmotic sensitivity, NaCl	18.8938	71.9398	70.8347	23.934	292.864	300.752	66.3826	46.4006	28.9289	220	133.095	173.599	0.0477078
PM09	A11	9% NaCl	osmotic sensitivity, NaCl	51.0886	79.4872	94.7882	108.469	292.278	291.077	44.5091	83.4582	24.6134	209.288	142.704	125.83	0.134156
PM09	A12	10% NaCl	osmotic sensitivity, NaCl	104.39	37.2613	54.1264	109.709	292.15	277.728	84.1824	76.3717	36.1518	218.02	116.131	141.649	0.0647983
PM09	B01	6% NaCl	osmotic sensitivity, NaCl control	62.281	18.8869	95.4252	55.0633	24.8282	25.1828	73.0417	57.9141	31.3975	41.0176	27.7343	-16.8965	0.493801
PM09	B02	6% NaCl + Betaine	osmolyte, betaine	222.459	12.3547	57.521	251.709	22.8056	80.5615	226.523	136.011	118.759	109.963	104.993	-26.0476	0.775815
PM09	B03	6% NaCl + N,N Dimethyl Glycine	osmolyte, dimethylglycine	241.058	14.0054	47.7296	236.01	12.711	12.3236	170.193	134.701	120.702	65.0759	91.0344	-69.6247	0.444228
PM09	B04	6% NaCl + Sarcosine	osmolyte, sarcosine	146.329	12.0388	11	242.286	277.247	68.7114	144.944	102.913	112.57	163.634	105.516	60.7204	0.501488
PM09	B05	6% NaCl + Dimethyl Sulphonyl Propionate	osmolyte, dimethyl sulphonyl propionate	11.9157	12.3408	11	69.7226	16.94	20.8179	21.8572	26.2448	28.9906	19.8717	2.59156	-6.37308	0.726119
PM09	B06	6% NaCl + MOPS	osmolyte, MOPS	276.793	234.87	68.0083	264.594	18.7826	18.0295	243.901	211.066	96.9836	93.5711	130.19	-117.495	0.226043
PM09	B07	6% NaCl + Ectoine	osmolyte, ectoine	13.8001	210.238	39.8318	247.852	21.4613	244.908	223.346	127.931	118.241	163.239	123.255	35.308	0.716508
PM09	B08	6% NaCl + Choline	osmolyte, choline	202.166	200.083	15.4108	204.994	21.5792	278.512	236.166	155.663	93.5234	178.752	137.753	23.0889	0.800275
PM09	B09	6% NaCl + Phosphorylcholine	osmolyte, phosphorylcholine	252.229	262.726	59.4507	248.249	19.9708	13.6722	168.341	205.664	97.6665	67.3279	87.5363	-138.336	0.111194
PM09	B10	6% NaCl + Creatine	osmolyte, creatine	43.4631	24.7694	90.2915	234.61	15.7251	19.6839	143.079	98.2836	94.971	59.4961	72.4122	-38.7875	0.583294
PM09	B11	6% NaCl + Creatinine	osmolyte, creatinine	19.2148	103.843	36.2644	180.027	16.8176	18.0892	139.306	84.8373	73.2302	58.0709	70.3545	-26.7664	0.647445
PM09	B12	6% NaCl + L-Carnitine	osmolyte, carnitine	78.3777	91.5914	51.3718	82.9126	21.6697	22.0398	17.2719	76.0634	17.3499	20.3271	2.65237	-55.7362	0.00297038
PM09	C01	6% NaCl + KCl	osmolyte, KCl	26.9443	24.7076	43.4637	60.502	23.0847	102.411	39.949	38.9044	16.6517	55.1481	41.7901	16.2437	0.501982
PM09	C02	6% NaCl + L-Proline	osmolyte, proline	78.4819	17.6919	45.3538	176.975	18.9848	20.0473	177.568	79.6258	69.4949	72.2	91.2528	-7.42575	0.906753
PM09	C03	6% NaCl + N-Acetyl-L-Glutamine	osmolyte, acetyl glutamine	135.587	28.4079	13.9543	214.969	20.1697	154.903	213.414	98.2296	94.8703	129.496	99.096	31.2661	0.689289
PM09	C04	6% NaCl + b-Glutamic acid	osmolyte, b-glutamate	258.046	22.277	11	240.192	15.8832	13.8406	201.502	132.879	134.499	77.0752	107.761	-55.8035	0.58278
PM09	C05	6% NaCl + g-Amino-N-Butyric acid	osmolyte, g-amino butyric acid	25.5612	26.1928	11	270.046	18.326	196.02	262.762	83.2001	124.762	159.036	126.345	75.8359	0.464355
PM09	C06	6% NaCl + Glutathione	osmolyte, glutathione	227.565	187.195	40.582	266.132	14.5828	13.9857	196.212	180.369	98.6066	74.9268	105.036	-105.442	0.230814
PM09	C07	6% NaCl + Glycerol	osmolyte, glycerol	223.962	65.0651	61.3354	278.726	16.6125	16.6745	165.705	157.272	110.912	66.3307	86.0608	-90.9414	0.29445
PM09	C08	6% NaCl + Trehalose	osmolyte, trehalose	258.691	60.9511	13.3111	267.808	310.34	19.6372	258.444	150.19	132.043	196.14	155.043	45.95	0.688777
PM09	C09	6% NaCl + Trimethylamine-N-Oxide	osmolyte, trimethylamine-N-oxide	214.602	188.813	11	251.201	23.4058	20.2023	61.2857	166.404	106.718	34.9646	22.8509	-131.439	0.0955495
PM09	C10	6% NaCl + Trimethylamine	osmolyte, trimethylamine	180.672	178.747	27.8473	241.917	25.5641	274.286	254.623	157.296	91.1489	184.824	138.273	27.5283	0.761421
PM09	C11	6% NaCl + Octopine	osmolyte, octopine	181.576	143.828	25.8824	238.655	19.3594	20.8456	242.529	147.485	89.9533	94.2445	128.42	-53.2408	0.543532
PM09	C12	6% NaCl + Trigonelline	osmolyte, trigonelline	53.6188	31.1061	61.2652	25.2294	100.173	24.859	88.6521	42.8049	17.354	71.2281	40.5679	28.4232	0.255162
PM09	D01	3% Potassium Chloride	osmotic sensitivity, KCl	257.431	269.26	268.904	254.739	29.2892	31.975	281.349	262.584	7.58533	114.204	144.757	-148.379	0.087768
PM09	D02	4% Potassium chloride	osmotic sensitivity, KCl	264.913	249.869	268.248	258.385	20.5433	21.9619	259.342	260.354	8.1019	100.616	137.463	-159.738	0.0616653
PM09	D03	5% Potassium Chloride	osmotic sensitivity, KCl	263.261	261.101	265.009	269.311	16.9396	17.4451	259.417	264.671	3.48216	97.9339	139.849	-166.737	0.0567336
PM09	D04	6% Potassium chloride	osmotic sensitivity, KCl	250.789	263.534	94.7608	268.6	13.9097	15.5542	264.851	219.421	83.4439	98.1048	144.408	-121.316	0.214947
PM09	D05	2% Sodium Sulfate	osmotic sensitivity, Na2SO4	271.285	263.89	264.284	270.881	28.66	28.5031	279.862	267.585	4.04536	112.342	145.077	-155.243	0.0777147
PM09	D06	3% Sodium Sulfate	osmotic sensitivity, Na2SO4	273.556	276.496	271.773	267.665	276.895	11	277.653	272.373	3.69357	188.516	153.734	-83.8565	0.310238
PM09	D07	4% Sodium Sulfate	osmotic sensitivity, Na2SO4	270.544	267.774	261.705	264.376	19.9309	17.4015	280.006	266.1	3.86614	105.779	150.89	-160.32	0.0792434
PM09	D08	5% Sodium Sulfate	osmotic sensitivity, Na2SO4	273.141	271.074	270.518	257.435	14.1349	14.6678	279.19	268.042	7.16069	102.664	152.876	-165.378	0.0756111
PM09	D09	5% Ethylene Glycol	osmotic sensitivity, ethylene glycol	284.781	284.843	288.24	265.18	101.16	94.516	279.964	280.761	10.512	158.547	105.203	-122.214	0.0626088
PM09	D10	10% Ethylene Glycol	osmotic sensitivity, ethylene glycol	284.003	277.289	278.817	267.845	16.4274	258.402	270.766	276.988	6.73901	181.865	143.407	-95.1232	0.228735
PM09	D11	15% Ethylene Glycol	osmotic sensitivity, ethylene glycol	272.05	276.637	276.071	269.284	26.3867	25.6973	267.966	273.511	3.47974	106.683	139.676	-166.827	0.0564282
PM09	D12	20% Ethylene Glycol	osmotic sensitivity, ethylene glycol	277.042	279.125	266.018	300.928	26.3027	23.1629	267.121	280.778	14.6123	105.529	139.952	-175.249	0.0499508
PM09	E01	1% Sodium Formate	osmotic sensitivity, sodium formate	284.067	260.886	274.381	248.867	302	299.921	269.409	267.05	15.4049	290.443	18.2456	23.3931	0.124322
PM09	E02	2% Sodium Formate	osmotic sensitivity, sodium formate	256.476	224.793	174.127	256.035	293.265	269.373	264.593	227.858	38.7702	275.744	15.3611	47.886	0.103728
PM09	E03	3% Sodium Formate	osmotic sensitivity, sodium formate	83.1306	117.636	34.3503	217.397	270.901	260.846	273.368	113.128	77.4556	268.372	6.63323	155.243	0.0196826
PM09	E04	4% Sodium Formate	osmotic sensitivity, sodium formate	13.4937	13.0727	20.0033	15.4245	291.75	287.168	253.635	15.4985	3.17293	277.518	20.8095	262.019	1.6906e-06
PM09	E05	5% Sodium Formate	osmotic sensitivity, sodium formate	13.0623	15.0602	13.0301	14.9372	296.228	289.242	16.8325	14.0224	1.12847	200.768	159.331	186.745	0.0596519
PM09	E06	6% Sodium Formate	osmotic sensitivity, sodium formate	16.7272	13.7853	71.5891	11	304.895	281.154	17.9164	28.2754	28.9703	201.322	159.277	173.047	0.0795579
PM09	E07	2% Urea	osmotic sensitivity, urea	229.538	219.617	158.509	274.89	291.542	270.591	267.002	220.639	47.9009	276.378	13.2542	55.7398	0.113136
PM09	E08	3% Urea	osmotic sensitivity, urea	11.5627	13.4382	11	250.84	285.116	277.336	59.4205	71.7101	119.424	207.291	128.118	135.581	0.208474
PM09	E09	4% Urea	osmotic sensitivity, urea	15.8741	16.707	11.4936	11.5548	287.09	274.483	18.8972	13.9074	2.77289	193.49	151.333	179.583	0.0575089
PM09	E10	5% Urea	osmotic sensitivity, urea	18.1555	15.9273	11	11.3476	297.61	295.081	17.6534	14.1076	3.51054	203.448	160.908	189.34	0.0590063
PM09	E11	6% Urea	osmotic sensitivity, urea	12.291	15.0305	13.5191	13.3694	279.685	274.031	17.4866	13.5525	1.12702	190.401	149.775	176.848	0.0583437
PM09	E12	7% Urea	osmotic sensitivity, urea	20.454	24.7653	23.7183	24.6388	279.35	277.995	22.7328	23.3941	2.01484	193.359	147.768	169.965	0.0630996
PM09	F01	1% Sodium Lactate	osmotic sensitivity, sodium lactate	298.044	300.356	295.212	301.453	288.222	292.695	301.95	298.766	2.76262	294.289	7.00177	-4.47706	0.286798
PM09	F02	2% Sodium Lactate	osmotic sensitivity, sodium lactate	30.4987	27.9055	20.6509	294.312	303.301	263.726	263.761	93.3417	134.045	276.93	22.8386	183.588	0.0703877
PM09	F03	3% Sodium Lactate	osmotic sensitivity, sodium lactate	22.056	19.973	17.7938	15.1278	303.34	295.815	28.5294	18.7377	2.96982	209.228	156.535	190.491	0.0532667
PM09	F04	4% Sodium Lactate	osmotic sensitivity, sodium lactate	21.9854	17.07	11	14.0506	297.789	294.894	21.5565	16.0265	4.68214	204.746	158.654	188.72	0.0571647
PM09	F05	5% Sodium Lactate	osmotic sensitivity, sodium lactate	16.0773	15.7282	11	11	292.217	285.108	18.3303	13.4514	2.83419	198.552	156.117	185.1	0.0576572
PM09	F06	6% Sodium Lactate	osmotic sensitivity, sodium lactate	15.6928	14.352	11	12.8982	25.5318	24.8161	11.8939	13.4857	2.0121	20.7473	7.67559	7.26152	0.121226
PM09	F07	7% Sodium Lactate	osmotic sensitivity, sodium lactate	15.6997	19.7556	11	11	206.113	205.392	21.0432	14.3638	4.22242	144.183	106.643	129.819	0.05336
PM09	F08	8% Sodium Lactate	osmotic sensitivity, sodium lactate	16.5605	13.875	20.6361	35.7079	297.593	271.343	16.8449	21.6949	9.74676	195.26	155.069	173.565	0.0688819
PM09	F09	9% Sodium Lactate	osmotic sensitivity, sodium lactate	16.8275	15.0512	11	11.2159	291.866	281.505	17.887	13.5236	2.88348	197.086	155.277	183.562	0.0581744
PM09	F10	10% Sodium Lactate	osmotic sensitivity, sodium lactate	17.5163	16.0752	12.4411	11.9489	286.236	270.011	18.1429	14.4954	2.72803	191.463	150.319	176.968	0.0588994
PM09	F11	11% Sodium Lactate	osmotic sensitivity, sodium lactate	20.9515	18.7814	13.8831	15.8352	278.578	282.39	20.2695	17.3628	3.12693	193.746	150.247	176.383	0.0594154
PM09	F12	12% Sodium Lactate	osmotic sensitivity, sodium lactate	21.9925	19.3857	52.3631	25.3347	236.673	245.062	22.6834	29.769	15.2583	168.139	126.039	138.37	0.0744472
PM09	G01	20mM Sodium Phosphate pH 7	osmotic sensitivity, sodium phosphate	272.429	265.178	284.018	269.13	289.881	284.622	280.198	272.689	8.11362	284.9	4.84765	12.2117	0.070959
PM09	G02	50mM Sodium Phosphate pH 7	osmotic sensitivity, sodium phosphate	284.026	260.257	263.065	270.466	295.217	26.2744	293.587	269.453	10.6265	205.026	154.806	-64.4274	0.429815
PM09	G03	100mM Sodium Phosphate pH 7	osmotic sensitivity, sodium phosphate	283.372	276.013	279.923	278.209	297.707	303.98	278.904	279.379	3.10569	293.53	13.0491	14.151	0.0836819
PM09	G04	200mM Sodium Phosphate pH 7	osmotic sensitivity, sodium phosphate	277.735	256.511	286.682	286.563	28.7894	40.1784	290.208	276.873	14.2062	119.725	147.752	-157.147	0.080428
PM09	G05	20mM Sodium Benzoate pH 5.2	toxicity, benzoate	258.236	267.806	263.991	263.442	44.1499	44.6908	250.796	263.369	3.93398	113.212	119.151	-150.156	0.0478563
PM09	G06	50mM Sodium Benzoate pH 5.2	toxicity, benzoate	17.7771	18.4838	16.0427	17.2907	291.156	257.155	22.5629	17.3986	1.02811	190.292	146.249	172.893	0.0581318
PM09	G07	100mM Sodium Benzoate pH 5.2	toxicity, benzoate	16.9175	19.6512	21.9345	20.0787	261.745	253.623	22.2883	19.6455	2.07117	179.219	135.966	159.573	0.0594387
PM09	G08	200mM Sodium Benzoate pH 5.2	toxicity, benzoate	19.5885	31.2442	22.6235	19.8822	96.1776	135.321	19.8791	23.3346	5.44732	83.7925	58.7089	60.4579	0.0877015
PM09	G09	10mM Ammonium Sulfate pH 8	toxicity, ammonia	287.441	277.876	283.116	262.538	48.4736	37.2005	278.223	277.743	10.865	121.299	136.017	-156.444	0.0639703
PM09	G10	20mM Ammonium Sulfate pH 8	toxicity, ammonia	277.304	268.821	268.44	255.51	293.385	286.872	287.503	267.519	8.99085	289.253	3.59198	21.7344	0.0115871
PM09	G11	50mM Ammonium Sulfate pH 8	toxicity, ammonia	258.114	262.266	274.153	270.055	293.332	289.046	274.406	266.147	7.27915	285.595	9.92376	19.448	0.0294824
PM09	G12	100mM Ammonium Sulfate pH 8	toxicity, ammonia	246.959	275.003	253.495	270.112	274.865	267.75	253.621	261.392	13.3161	265.412	10.813	4.02	0.688302
PM09	H01	10mM Sodium Nitrate	toxicity, nitrate	269.74	292.4	304.317	288.167	278.837	280.289	312.113	288.656	14.345	290.413	18.8068	1.75714	0.893118
PM09	H02	20mM Sodium Nitrate	toxicity, nitrate	268.85	274.28	296.824	274.039	288.803	292.392	306.236	278.498	12.4711	295.81	9.20555	17.312	0.10069
PM09	H03	40mM Sodium Nitrate	toxicity, nitrate	140.837	290.083	298.972	255.99	289.356	288.035	304.532	246.471	72.8183	293.974	9.16693	47.5034	0.32268
PM09	H04	60mM Sodium Nitrate	toxicity, nitrate	139.53	169.438	215.768	164.57	275.454	279.659	171.543	172.326	31.7872	242.219	61.2433	69.8923	0.102748
PM09	H05	80mM Sodium Nitrate	toxicity, nitrate	190.372	181.957	214.106	163.136	294.408	295.209	172.708	187.393	21.1377	254.108	70.4963	66.7156	0.125294
PM09	H06	100mM Sodium Nitrate	toxicity, nitrate	154.233	188.263	241.03	144.833	288.431	300.726	169.043	182.09	43.4974	252.734	72.7384	70.6436	0.165716
PM09	H07	10mM Sodium Nitrite	toxicity, nitrite	283.441	272.838	292.529	282.161	292.484	288.601	288.275	282.742	8.05579	289.787	2.3418	7.04468	0.209898
PM09	H08	20mM Sodium Nitrite	toxicity, nitrite	278.676	274.18	283.206	285.378	284.304	283.384	300.57	280.36	4.97688	289.419	9.66757	9.05935	0.16172
PM09	H09	40mM Sodium Nitrite	toxicity, nitrite	279.824	284.003	240.699	283.07	284.575	284.7	277.284	271.899	20.8768	282.186	4.24595	10.2872	0.448663
PM09	H10	60mM Sodium Nitrite	toxicity, nitrite	278.536	272.859	183.465	269.502	279.685	286.334	296.828	251.09	45.2377	287.616	8.64323	36.5255	0.235367
PM09	H11	80mM Sodium Nitrite	toxicity, nitrite	270.323	260.592	122.597	265.015	254.107	261.275	269.455	229.632	71.4672	261.612	7.68006	31.9807	0.485099
PM09	H12	100mM Sodium Nitrite	toxicity, nitrite	187.042	126.745	46.0627	223.424	291.815	298.212	197.631	145.818	77.5393	262.553	56.3148	116.734	0.0802155
PM10	A01	pH 3.5	pH, growth at 3.5	13.7033	16.2779	19.5605	51.9002	273.926	284.008	20.4294	25.3605	17.8548	192.788	149.352	167.427	0.0700989
PM10	A02	pH 4	pH, growth at 4	18.2599	20.5164	17.9983	42.0644	278.736	283.202	19.7315	24.7097	11.6249	193.89	150.842	169.18	0.06877
PM10	A03	pH 4.5	pH, growth at 4.5	62.4175	75.9181	15.7236	96.7094	285.799	278.898	232.149	62.6921	34.3425	265.616	29.1872	202.923	0.000437537
PM10	A04	pH 5	pH, growth at 5	259.578	262.296	273.927	268.947	286.929	284.364	291.847	266.187	6.48966	287.713	3.80256	21.5264	0.00390734
PM10	A05	pH 5.5	pH, growth at 5.5	262.79	272.035	285.292	270.251	251.287	276.939	302.818	272.592	9.36582	277.015	25.7658	4.4228	0.758596
PM10	A06	pH 6	pH, growth at 6	272.953	270.883	293.523	272.307	267.443	219.907	306.601	277.416	10.7724	264.65	43.4141	-12.7659	0.585546
PM10	A07	pH 7	pH, growth at 7	301.344	287.157	309.182	289.193	62.4902	233.111	306.363	296.719	10.4049	200.655	125.134	-96.0643	0.174697
PM10	A08	pH 8	pH, growth at 8	290.676	282.226	296.146	280.175	28.097	62.1965	301.156	287.306	7.44253	130.483	148.787	-156.823	0.0813256
PM10	A09	pH 8.5	pH, growth at 8.5	285.794	282.733	286.669	289	16.1006	25.2881	304.132	286.049	2.5922	115.174	163.708	-170.875	0.0831417
PM10	A10	pH 9	pH, growth at 9	285.45	278.883	285.198	290.852	89.5298	69.1229	287.976	285.096	4.8948	148.876	120.895	-136.219	0.067233
PM10	A11	pH 9.5	pH, growth at 9.5	287.611	280.971	274.024	284.185	45.4603	96.0759	292.507	281.698	5.78999	144.681	130.499	-137.016	0.0821028
PM10	A12	pH 10	pH, growth at 10	282.889	273.523	268.283	279.389	52.6052	23.2694	294.966	276.021	6.4455	123.613	149.119	-152.407	0.088297
PM10	B01	pH 4.5	pH, decarboxylase control	76.0432	28.7536	119.629	79.3352	78.7873	67.6989	106.952	75.9402	37.1789	84.4795	20.2363	8.5393	0.737231
PM10	B02	pH 4.5 + L-Alanine	pH, decarboxylase	73.2813	57.3228	160.74	65.2012	209.966	236.61	255.995	89.1362	48.1781	234.19	23.1098	145.054	0.00515611
PM10	B03	pH 4.5 + L-Arginine	pH, decarboxylase	12.2022	14.7331	17.4221	25.6886	218.448	201.499	13.5309	17.5115	5.85324	144.493	113.732	126.981	0.0691847
PM10	B04	pH 4.5 + L-Asparagine	pH, decarboxylase	117.179	11	110.695	81.1096	247.352	213.368	293.84	79.9958	48.6027	251.52	40.3979	171.524	0.00433735
PM10	B05	pH 4.5 + L-Aspartic acid	pH, decarboxylase	13.2238	11	114.797	16.6014	45.1933	264.849	11	38.9056	50.6468	107.014	137.754	68.1084	0.39351
PM10	B06	pH 4.5 + L-Glutamic acid	pH, decarboxylase	13.5622	11.5124	16.7008	15.4876	283.737	186.831	17.0211	14.3158	2.27217	162.53	135.008	148.214	0.0722391
PM10	B07	pH 4.5 + L-Glutamine	pH, decarboxylase	270.209	184.175	276.394	198.615	230.594	263.889	281.502	232.349	47.7216	258.662	25.8533	26.3132	0.432938
PM10	B08	pH 4.5 + Glycine	pH, decarboxylase	277.119	226.364	273.229	212.889	261.933	262.88	36.4234	247.4	32.5774	187.079	130.472	-60.3216	0.402029
PM10	B09	pH 4.5 + L-Histidine	pH, decarboxylase	11.1863	16.6215	17.0874	11	175.974	88.6198	19.2925	13.9738	3.33259	94.6287	78.5133	80.6549	0.0870856
PM10	B10	pH 4.5 + L-Isoleucine	pH, decarboxylase	13.1328	18.1199	16.2694	12.0216	118.687	199.683	24.1734	14.8859	2.80775	114.181	87.8416	99.2951	0.0665176
PM10	B11	pH 4.5 + L-Leucine	pH, decarboxylase	14.6579	25.7247	20.6718	19.3925	89.9663	167.629	21.7877	20.1117	4.54902	93.1277	72.9721	73.016	0.093783
PM10	B12	pH 4.5 + L-Lysine	pH, decarboxylase	24.4573	28.7198	28.1717	243.452	98.0538	53.7714	29.5722	81.2001	108.184	60.4658	34.7281	-20.7343	0.766647
PM10	C01	pH 4.5 + L-Methionine	pH, decarboxylase	102.065	66.2458	84.3949	79.2753	31.6797	35.9772	111.714	82.9952	14.8322	59.7904	45.0187	-23.2048	0.367831
PM10	C02	pH 4.5 + L-Phenylalanine	pH, decarboxylase	75.401	13.1533	16.698	62.0644	222.76	234.544	14.9091	41.8292	31.5722	157.404	123.545	115.575	0.123829
PM10	C03	pH 4.5 + L-Proline	pH, decarboxylase	21.0381	17.3215	22.3405	19.2751	260.658	214.682	281.457	19.9938	2.17985	252.266	34.1697	232.272	3.30918e-05
PM10	C04	pH 4.5 + L-Serine	pH, decarboxylase	136.508	42.3532	217.703	95.7702	232.756	257.746	11	123.084	73.9288	167.167	135.821	44.0838	0.600218
PM10	C05	pH 4.5 + L-Threonine	pH, decarboxylase	109.271	61.4654	239.757	115.465	238.627	259.961	274.165	131.489	76.1043	257.584	17.8877	126.095	0.0402895
PM10	C06	pH 4.5 + L-Tryptophan	pH, decarboxylase	14.3853	15.113	22.0735	18.857	259.784	227.916	15.7141	17.6072	3.56424	167.804	132.674	150.197	0.0661866
PM10	C07	pH 4.5 + L-Tyrosine	pH, decarboxylase	15.4078	14.0207	93.2998	95.2496	269.547	254.043	11	54.4945	45.9446	178.197	145.004	123.702	0.160589
PM10	C08	pH 4.5 + L-Valine	pH, decarboxylase	125.046	86.8664	15.9304	54.9032	208.845	251.22	12.6332	70.6865	46.4188	157.566	127.291	86.8795	0.253445
PM10	C09	pH 4.5 + Hydroxy-L-Proline	pH, decarboxylase	21.3584	178.24	168.896	90.9623	231.54	215.208	180.975	114.864	73.5992	209.241	25.8051	94.3773	0.0916185
PM10	C10	pH 4.5 + L-Ornithine	pH, decarboxylase	12.0727	17.3099	15.8901	11.3775	255.443	138.616	21.3166	14.1625	2.88757	138.459	117.063	124.296	0.0793832
PM10	C11	pH 4.5 + L-Homoarginine	pH, decarboxylase	20.4988	25.2946	23.1597	69.4541	201.069	239.182	29.0074	34.6018	23.3175	156.419	111.975	121.817	0.0808779
PM10	C12	pH 4.5 + L-Homoserine	pH, decarboxylase	26.0796	31.3193	32.9948	27.7913	27.2049	31.6496	35.2796	29.5463	3.16932	31.378	4.04419	1.83178	0.528749
PM10	D01	pH 4.5 + Anthranilic acid	pH, decarboxylase	32.1625	20.7224	33.9774	58.9612	282.14	281.725	29.4078	36.4559	16.1101	197.758	145.795	161.302	0.0724672
PM10	D02	pH 4.5 + L-Norleucine	pH, decarboxylase	17.4712	11.3669	14.4358	22.3166	264.059	258.352	15.4698	16.3976	4.66704	179.294	141.904	162.896	0.0635959
PM10	D03	pH 4.5 + L-Norvaline	pH, decarboxylase	21.675	18.4979	225.359	274.966	275.661	271.997	275.493	135.124	134.376	274.384	2.06909	139.259	0.140233
PM10	D04	pH 4.5 + a-Amino-N-Butyric acid	pH, decarboxylase	286.81	18.1272	171.683	279.574	277.044	262.844	291.722	189.049	125.523	277.203	14.4399	88.1546	0.290387
PM10	D05	pH 4.5 + p-Aminobenzoate	pH, decarboxylase	34.8923	29.2725	35.9439	37.8821	282.267	284.62	37.1928	34.4977	3.69703	201.36	142.178	166.862	0.0594989
PM10	D06	pH 4.5 + L-Cysteic acid	pH, decarboxylase	280.155	277.872	246.221	281.745	281.588	278.553	279.623	271.498	16.926	279.922	1.53936	8.42329	0.43979
PM10	D07	pH 4.5 + D-Lysine	pH, decarboxylase	301.606	16.7268	240.26	21.5235	285.642	285.361	16.0421	145.029	147.536	195.682	155.572	50.6524	0.678455
PM10	D08	pH 4.5 + 5-Hydroxy-L-Lysine	pH, decarboxylase	15.7219	15.1046	16.8329	12.2853	283.549	268	14.5491	14.9862	1.93739	188.699	151.019	173.713	0.0630866
PM10	D09	pH 4.5 + 5-Hydroxy-L-Tryptophan	pH, decarboxylase	97.5563	93.4493	97.6799	85.1088	273.377	290.297	96.5991	93.4486	5.89716	220.091	107.281	126.642	0.0587774
PM10	D10	pH 4.5 + D,L-Diamino-a,e-Pimelic acid	pH, decarboxylase	256.162	11	265.039	11.251	277.758	273.899	243.88	135.863	144.08	265.179	18.5465	129.316	0.191726
PM10	D11	pH 4.5 + Trimethylamine-N-Oxide	pH, decarboxylase	27.0211	33.4924	35.283	24.5692	269.002	271.415	43.4821	30.0914	5.11341	194.633	130.906	164.542	0.0482992
PM10	D12	pH 4.5 + Urea	pH, decarboxylase	26.8621	32.5271	32.8333	26.9428	280.992	287.424	34.7625	29.7913	3.33829	201.059	144.053	171.268	0.0572067
PM10	E01	pH 9.5	pH, deaminase control	293.106	287.65	291.137	294.387	295.474	283.894	304.342	291.57	2.93519	294.57	10.2536	2.99995	0.592342
PM10	E02	pH 9.5 + L-Alanine	pH, deaminase	276.277	248.588	268.422	281.06	274.812	277.111	269.208	268.587	14.3146	273.71	4.06511	5.12333	0.581253
PM10	E03	pH 9.5 + L-Arginine	pH, deaminase	225.69	228.179	274.88	208.986	268.878	273.716	271.13	234.434	28.2788	271.241	2.42101	36.8074	0.0796208
PM10	E04	pH 9.5 + L-Asparagine	pH, deaminase	287.381	274.751	274.071	264.073	257.829	256.982	282.038	275.069	9.54976	265.616	14.2277	-9.45295	0.336603
PM10	E05	pH 9.5 + L-Aspartic acid	pH, deaminase	292.346	276.331	290.38	247.647	112.162	201.988	295.021	276.676	20.6248	203.057	91.4342	-73.6193	0.169039
PM10	E06	pH 9.5 + L-Glutamic acid	pH, deaminase	278.174	286.749	285.153	291.716	21.8735	22.2473	288.126	285.448	5.59699	110.749	153.613	-174.699	0.0653956
PM10	E07	pH 9.5 + L-Glutamine	pH, deaminase	262.438	248.745	272.485	279.156	281.99	303.036	284.244	265.706	13.2315	289.757	11.5556	24.0507	0.0543843
PM10	E08	pH 9.5 + Glycine	pH, deaminase	270.889	253.259	284.049	273.368	253.995	224	264.887	270.391	12.7693	247.628	21.1744	-22.7636	0.133429
PM10	E09	pH 9.5 + L-Histidine	pH, deaminase	255.783	243.32	233.85	255.804	15.3462	13.9283	272.75	247.189	10.661	100.675	149.023	-146.514	0.0984144
PM10	E10	pH 9.5 + L-Isoleucine	pH, deaminase	268.253	261.349	275.377	198.312	11	11.0632	248.325	250.823	35.4726	90.1293	137.001	-160.694	0.0685117
PM10	E11	pH 9.5 + L-Leucine	pH, deaminase	278.243	252.013	245.432	247.462	11	12.2005	273.614	255.787	15.221	98.9381	151.275	-156.849	0.086364
PM10	E12	pH 9.5 + L-Lysine	pH, deaminase	261.393	258.406	269.461	247.586	25.3313	25.6022	283.781	259.212	9.04828	111.571	149.138	-147.64	0.0964042
PM10	F01	pH 9.5 + L-Methionine	pH, deaminase	285.935	281.866	282.322	279.622	319.693	314.778	295.831	282.436	2.61411	310.101	12.6	27.6646	0.006987
PM10	F02	pH 9.5 + L-Phenylalanine	pH, deaminase	248.399	255.194	224.107	16.9607	288.253	292.911	248.792	186.165	113.589	276.652	24.2394	90.4872	0.242017
PM10	F03	pH 9.5 + L-Proline	pH, deaminase	284.1	278.299	288.65	301.149	15.4453	15.9851	293.746	288.05	9.70624	108.392	160.521	-179.658	0.0688501
PM10	F04	pH 9.5 + L-Serine	pH, deaminase	284.448	264.753	273.792	277.742	15.0467	15.0467	275.705	275.184	8.22799	101.933	150.491	-173.251	0.0633253
PM10	F05	pH 9.5 + L-Threonine	pH, deaminase	277.145	271.464	284.062	271.301	11	11	295.708	275.993	6.02684	105.903	164.376	-170.09	0.0853173
PM10	F06	pH 9.5 + L-Tryptophan	pH, deaminase	27.3769	21.5667	27.6961	30.1371	16.0099	34.1202	24.823	26.6942	3.63385	24.9844	9.05623	-1.70983	0.740044
PM10	F07	pH 9.5 + L-Tyrosine	pH, deaminase	166.669	195.543	204.363	195.587	11	11	209.771	190.541	16.4459	77.257	114.761	-113.284	0.100289
PM10	F08	pH 9.5 + L-Valine	pH, deaminase	266.341	268.268	275.503	274.52	14.9792	23.3694	282.296	271.158	4.53633	106.882	151.971	-164.277	0.0755621
PM10	F09	pH 9.5 + Hydroxy-L-Proline	pH, deaminase	280.622	257.53	280.497	288.813	11.7709	11	284.891	276.865	13.4649	102.554	157.909	-174.312	0.0721787
PM10	F10	pH 9.5 + L-Ornithine	pH, deaminase	265.856	258.901	264.853	256.758	11.4744	14.7955	238.506	261.592	4.45072	88.2587	130.129	-173.333	0.0400662
PM10	F11	pH 9.5 + L-Homoarginine	pH, deaminase	266.949	229.623	251.851	253.255	20.9493	16.672	246.643	250.419	15.4467	94.7547	131.556	-155.665	0.0597751
PM10	F12	pH 9.5 + L-Homoserine	pH, deaminase	98.5628	165.68	163.984	237.337	26.8436	21.9849	167.91	166.391	56.687	72.246	82.8826	-94.1447	0.131312
PM10	G01	pH 9.5 + Anthranilic acid	pH, deaminase	260.225	262.394	259.804	270.31	288.606	294.216	282.432	263.183	4.88457	288.418	5.89475	25.2349	0.00157018
PM10	G02	pH 9.5 + L-Norleucine	pH, deaminase	28.6847	25.0742	27.3809	21.3707	289.518	286.503	25.5088	25.6276	3.20663	200.51	151.563	174.882	0.062549
PM10	G03	pH 9.5 + L-Norvaline	pH, deaminase	266.585	263.004	269.87	290.852	294.085	295.605	285.277	272.578	12.5014	291.656	5.57611	19.0783	0.0598338
PM10	G04	pH 9.5 + Agmatine	pH, deaminase	29.2852	27.0975	36.0115	31.1739	297.795	286.343	32.8443	30.892	3.79775	205.661	149.773	174.769	0.0605246
PM10	G05	pH 9.5 + Cadaverine	pH, deaminase	56.9752	62.3167	52.4921	57.4163	293.602	279.031	57.2613	57.3001	4.01672	209.965	132.445	152.665	0.0628071
PM10	G06	pH 9.5 + Putrescine	pH, deaminase	239.303	146.607	256.069	250.424	125.522	21.9773	251.09	223.101	51.4693	132.863	114.733	-90.2373	0.212924
PM10	G07	pH 9.5 + Histamine	pH, deaminase	42.871	42.5815	133.37	45.8634	20.0169	17.5157	175.533	66.1716	44.8238	71.0218	90.5178	4.85019	0.928121
PM10	G08	pH 9.5 + b-Phenylethylamine	pH, deaminase	128.171	104.278	149.901	112.656	18.9328	11.9189	104.601	123.752	20.0469	45.151	51.6048	-78.6005	0.0359362
PM10	G09	pH 9.5 + Tyramine	pH, deaminase	49.6392	60.688	75.4619	49.4646	277.775	282.173	88.5626	58.8134	12.2781	216.17	110.533	157.357	0.0330037
PM10	G10	pH 9.5 + Creatine	pH, deaminase	285.946	268.408	283.69	270.338	278.178	284.564	278.226	277.095	8.99917	280.323	3.67347	3.22721	0.590155
PM10	G11	pH 9.5 + Trimethylamine-N-Oxide	pH, deaminase	280.08	254.151	271.268	294.24	274.028	278.127	280.651	274.935	16.7783	277.602	3.34226	2.66709	0.801436
PM10	G12	pH 9.5 + Urea	pH, deaminase	207.273	238.997	260.315	288.248	279.164	263.875	281.824	248.708	34.2016	274.954	9.68701	26.246	0.262027

## Sheet: Significant RA difference
				Lineage	ST152	ST152	ST152	ST152	ST198	ST198	ST198
				Strain	P55	P72	PU116	PU363	PU61	PU128	PU131
				Temp	42 C	42 C	42 C	42 C	42 C	42 C	42 C
	PM Plate	Well # in PM Plate	PM Condition	Phenotype	RA	RA	RA	RA	RA	RA	RA	mean of ST152	SD of ST152	mean of ST198	SD of ST198	ST198-ST152	t-test
	PM01	D10	C-Source, carbohydrate	Lactulose	26.1509	28.3752	27.247	32.4173	103.36	225.892	215.022	28.5476	2.73496	181.425	67.824	152.877	0.00552915
	PM01	F03	C-Source, carbohydrate	m-Inositol	34.8179	39.3484	43.4907	28.0038	291.707	274.96	286.265	36.4152	6.63248	284.311	8.54312	247.895	1.20712e-07
	PM01	G09	C-Source, carboxylic acid	Mono-Methylsuccinate	117.996	138.449	147.564	85.0264	207.074	189.926	219.085	122.259	27.7303	205.362	14.655	83.1029	0.00557693
	PM02	A06	C-Source, polymer	Dextrin	90.6039	53.5573	76.1739	42.4743	123.837	129.158	177.407	65.7023	21.7316	143.467	29.5128	77.7647	0.00981697
	PM02	A10	C-Source, polymer	Laminarin	60.0581	46.5711	53.4425	25.8695	99.646	122.568	127.972	46.4853	14.8059	116.729	15.039	70.2437	0.00162538
	PM02	F03	C-Source, carbohydrate	Melibionic acid	261.282	238.273	262.706	259.461	19.8061	23.0404	82.6478	255.43	11.5151	41.8314	35.385	-213.599	8.32703e-05
	PM02	G05	C-Source, amino acid	Glycine	26.2513	30.7408	50.8	19.213	88.0986	86.3781	117.186	31.7513	13.5565	97.221	17.3118	65.4697	0.00241097
	PM04	G02	S-Source, organic	S-Methyl-L-Cysteine	150.543	107.963	145.883	112.908	201.142	174.126	200.567	129.324	21.9866	191.945	15.4342	62.6208	0.00868179
	PM06	F12	N-Source, peptide	His-Trp	240.942	211.528	196.677	190.048	271.678	272.709	295.414	209.799	22.6213	279.934	13.4165	70.1352	0.00525809
	PM07	D01	N-Source, peptide	Phe-Pro	260.543	202.208	209.305	204.731	281.725	288.471	305.298	219.197	27.7199	291.831	12.1405	72.6347	0.00873491
	PM08	B05	N-Source, peptide	His-His	255.712	229.681	244.887	239.458	307.321	286.547	307.022	242.434	10.8601	300.297	11.9086	57.8622	0.00111338
	PM08	F01	N-Source, peptide	Val-Ser	252.96	224.965	221.677	228.525	288.127	289.797	289.516	232.032	14.2295	289.147	0.893911	57.1151	0.00106453
	PM08	H03	N-Source, peptide	Gly-Gly-Gly	220.337	209.817	216.708	230.883	286.383	287.308	284.923	219.437	8.79045	286.204	1.20241	66.7679	5.25998e-05
	PM09	B12	Stress-osmolyte, carnitine	6% NaCl + L-Carnitine	78.3777	91.5914	51.3718	82.9126	21.6697	22.0398	17.2719	76.0634	17.3499	20.3271	2.65237	-55.7362	0.00297038
	PM09	E04	Stress-osmotic sensitivity, sodium formate	4% Sodium Formate	13.4937	13.0727	20.0033	15.4245	291.75	287.168	253.635	15.4985	3.17293	277.518	20.8095	262.019	1.6906e-06
	PM10	A03	Stress-pH, growth at 4.5	pH 4.5	62.4175	75.9181	15.7236	96.7094	285.799	278.898	232.149	62.6921	34.3425	265.616	29.1872	202.923	0.000437537
	PM10	B02	Stress-pH, decarboxylase	pH 4.5 + L-Alanine	73.2813	57.3228	160.74	65.2012	209.966	236.61	255.995	89.1362	48.1781	234.19	23.1098	145.054	0.00515611
	PM10	B04	Stress-pH, decarboxylase	pH 4.5 + L-Asparagine	117.179	11	110.695	81.1096	247.352	213.368	293.84	79.9958	48.6027	251.52	40.3979	171.524	0.00433735
	PM10	C03	Stress-pH, decarboxylase	pH 4.5 + L-Proline	21.0381	17.3215	22.3405	19.2751	260.658	214.682	281.457	19.9938	2.17985	252.266	34.1697	232.272	3.30918e-05
