# Supplementary material for: Comparative Genomics and Functional Profiling Reveal Lineage-Specific Metabolic Adaptations in Globally Emerging Fluoroquinolone-Resistant Salmonella Kentucky ST198
Source: Genes (Basel). 2025 Sep 8;16(9):1051. doi: 10.3390/genes16091051 (PMC12469290; doi:10.3390/genes16091051)
Supplement: Supplementary file 1 [file genes-16-01051-s001.zip › Table S2_Distribuation of IolCatGC in 107 Salmonella genomes.xlsx]

## Sheet: Dist of IolCatGC in S. Kentucky
S. Kentucky STs	Present	Absent	Genome screened
ST198	294	0	294
ST152	0	173	173
ST314	0	14	14
ST2132	0	3	3
ST19	2	0	2
ST32	1	0	1
ST64	0	1	1
ST166	0	1	1
ST318	0	1	1
ST639	1	0	1
ST1679	1	0	1
Total	299	193	492

## Sheet: Dist of IolCatGC in 107 NTS
NTS Serovar	Number of Genomes	IolcatGC-Present	IolcatGC-Absent	CDC listed common Salmonella serovars
Salmonella Choleraesuis	2	0	2
Salmonella Corvallis	3	3	0
Salmonella 4,[5],12:i:	91	86	5	+
Salmonella Abeokuta	1	1	0
Salmonella Aberdeen	1	0	1
Salmonella Abortusequi	3	3	0
Salmonella Abortusovis	4	0	4
Salmonella Adelaide	1	0	1
Salmonella Adjame	12	0	12
Salmonella Agona	27	27	0	+
Salmonella Albany	9	9	0
Salmonella Anatum	32	0	32	+
Salmonella Antsalova	1	0	1
Salmonella Apapa	1	0	1
Salmonella Bardo	1	0	1
Salmonella Bareilly	9	9	0
Salmonella Bergen	1	0	1
Salmonella Birkenhead	1	0	1
Salmonella Bispebjerg	1	1	0
Salmonella Blegdam	1	0	1
Salmonella Blockley	3	3	0	+
Salmonella Borreze	2	2	0
Salmonella Bovismorbificans	5	5	0
Salmonella Braenderup	2	2	0	+
Salmonella Brancaster	1	1	0
Salmonella Brandenburg	3	0	3
Salmonella Bredeney	2	0	2
Salmonella California	1	1	0
Salmonella Cerro	1	0	1
Salmonella Concord	2	0	2
Salmonella Crossness	1	0	1
Salmonella Cubana	2	2	0
Salmonella Derby	11	11	0	+
Salmonella Dessau	2	0	2
Salmonella Djakarta	1	0	1
Salmonella Dublin	24	0	24
Salmonella Eastbourne	1	1	0
Salmonella Enteritidis	305	0	305	+
Salmonella Fresno	1	0	1
Salmonella Gallinarum	17	0	17
Salmonella Gaminara	1	1	0
Salmonella Give	2	2	0
Salmonella Gloucester	1	1	0
Salmonella Goldcoast	11	11	0
Salmonella Gombe	1	1	0
Salmonella Hadar	6	6	0	+
Salmonella Havana	2	0	2
Salmonella Hayindogo	1	0	1
Salmonella Heidelberg	41	0	41	+
Salmonella Hillingdon	1	0	1
Salmonella Hissar	1	1	0
Salmonella Hvittingfoss	1	1	0
Salmonella India	1	0	1
Salmonella Indiana	30	30	0
Salmonella Infantis	107	107	0	+
Salmonella Java	1	1	0
Salmonella Javiana	1	0	1	+
Salmonella Johannesburg	2	0	2
Salmonella Karamoja	2	2	0
Salmonella Kedougou	2	2	0
Salmonella Kentucky	492	299	193
Salmonella Koessen	1	0	1
Salmonella Kottbus	2	1	1
Salmonella Krefeld	2	2	0
Salmonella Liverpool	1	0	1
Salmonella London	7	0	7
Salmonella Lubbock	2	2	0
Salmonella Macclesfield	1	0	1
Salmonella Manchester	1	0	1
Salmonella Mbandaka	12	12	0	+
Salmonella Mikawasima	2	0	2
Salmonella Minnesota	2	0	2
Salmonella Moero	4	0	4
Salmonella Montevideo	17	4	13	+
Salmonella Moscow	1	0	1
Salmonella Muenchen	17	17	0	+
Salmonella Muenster	5	5	0
Salmonella Napoli	2	0	2
Salmonella Newlands	1	0	1
Salmonella Newport	33	0	33	+
Salmonella Nitra	1	0	1
Salmonella Onderstepoort	1	0	1
Salmonella Oranienburg	3	0	3	+
Salmonella Ouakam	2	0	2
Salmonella Panama	1	0	1
Salmonella Poona	1	0	1	+
Salmonella Pullorum	2	0	2
Salmonella Quebec	1	1	0
Salmonella Reading	2	2	0	+
Salmonella Rissen	4	4	0
Salmonella Rough O:-:-	2	2	0
Salmonella Saintpaul	9	9	0	+
Salmonella Schwarzengrund	25	0	25	+
Salmonella Senftenberg	16	0	16
Salmonella Stanley	1	0	1	+
Salmonella Stanleyville	5	1	4
Salmonella Tennessee	6	6	0
Salmonella Thompson	13	13	0	+
Salmonella Typhimurium	245	237	8	+
Salmonella Typhimurium var. 5	2	0	2
Salmonella Uganda	11	0	11
Salmonella Virchow	1	1	0
Salmonella Wandsworth	2	2	0
Salmonella Waycross	2	1	1
Salmonella Weltevreden	20	3	17
Salmonella Worthington	4	4	0
Salmonella Yovokome	1	1	0
Total number of genomes	1792
Total number of serovars	107
