# Supplementary material for: Comparative Genomics and Functional Profiling Reveal Lineage-Specific Metabolic Adaptations in Globally Emerging Fluoroquinolone-Resistant Salmonella Kentucky ST198
Source: Genes (Basel). 2025 Sep 8;16(9):1051. doi: 10.3390/genes16091051 (PMC12469290; doi:10.3390/genes16091051)
Supplement: Supplementary file 1 [file genes-16-01051-s001.zip › Table S3_Distribuation of GH1 and GPH in 107 Salmonella genomes.xlsx]

## Sheet: GHFamilyProteins
GH family proteins identified in S. Kentucky str PU131 reference
locus_tag_S. Kentucky Str PU131	CAZy Family Classification	Putative function	Reference from CAZy	Reference from Interpro
C1D15_RS00320	glycoside hydrolase family 1 (GH1) protein	34 different enzymatic activities including Beta-galactosidase	https://www.cazy.org/GH1.html	https://www.ebi.ac.uk/interpro/entry/InterPro/IPR001360/
C1D15_RS00650	glycoside-pentoside-hexuronide family (GPH) transporter	GPH:cation symporter catalyzes uptake of sugars in symport with a monovalent cation (H+ or Na+). Transporter for sugars including melibiose, lactose, raffinose, glucuronides, pentosides and isoprimeverose.	Not available	https://www.ebi.ac.uk/interpro/entry/ncbifam/TIGR00792/
C1D15_RS01070	glycoside hydrolase family 127 (GH127) protein	Arabinofurasonidase	https://www.cazy.org/GH127.html	https://www.ebi.ac.uk/interpro/protein/UniProt/C7Q3B3/
C1D15_RS10670	glycoside hydrolase family 105 (GH105) protein	Glucuronidase and Galacturonidase	https://www.cazy.org/GH105.html	https://www.ebi.ac.uk/interpro/protein/UniProt/G0L940/
C1D15_RS20410	glycoside hydrolase family 31 (GH31) protein	Alpha glucosidase	https://www.cazy.org/Glycoside-Hydrolases.html	https://www.ebi.ac.uk/interpro/entry/InterPro/IPR000322/
C1D15_RS20540	glycoside hydrolase family 108 (GH108) protein	Peptidoglycan endo-b-1,4-N-acetylmuramidase	https://www.cazy.org/GH108.html	https://www.ebi.ac.uk/interpro/entry/pfam/PF05838/

## Sheet: DistofGPHTransporterIn107NTS 
Serovar (for transporter) locus C1D15_RS00650	Genome screened	Present	Absent
Salmonella Choleraesuis	2	2	0
Salmonella Corvallis	3	3	0
Salmonella 4,[5],12:i:	91	86	5
Salmonella Abeokuta	1	1	0
Salmonella Aberdeen	1	1	0
Salmonella Abortusequi	3	3	0
Salmonella Abortusovis	4	4	0
Salmonella Adelaide	1	1	0
Salmonella Adjame	12	12	0
Salmonella Agona	27	27	0
Salmonella Albany	9	9	0
Salmonella Anatum	32	32	0
Salmonella Antsalova	1	1	0
Salmonella Apapa	1	1	0
Salmonella Bardo	1	1	0
Salmonella Bareilly	9	9	0
Salmonella Bergen	1	1	0
Salmonella Birkenhead	1	1	0
Salmonella Bispebjerg	1	1	0
Salmonella Blegdam	1	1	0
Salmonella Blockley	3	2	1
Salmonella Borreze	2	2	0
Salmonella Bovismorbificans	5	5	0
Salmonella Braenderup	2	2	0
Salmonella Brancaster	1	1	0
Salmonella Brandenburg	3	3	0
Salmonella Bredeney	2	2	0
Salmonella California	1	1	0
Salmonella Cerro	1	1	0
Salmonella Concord	2	2	0
Salmonella Crossness	1	1	0
Salmonella Cubana	2	2	0
Salmonella Derby	11	11	0
Salmonella Dessau	2	2	0
Salmonella Djakarta	1	1	0
Salmonella Dublin	24	24	0
Salmonella Eastbourne	1	1	0
Salmonella Enteritidis	305	305	0
Salmonella Fresno	1	1	0
Salmonella Gallinarum	17	17	0
Salmonella Gaminara	1	1	0
Salmonella Give	2	2	0
Salmonella Gloucester	1	0	1
Salmonella Goldcoast	11	11	0
Salmonella Gombe	1	1	0
Salmonella Hadar	6	6	0
Salmonella Havana	2	2	0
Salmonella Hayindogo	1	1	0
Salmonella Heidelberg	41	41	0
Salmonella Hillingdon	1	1	0
Salmonella Hissar	1	1	0
Salmonella Hvittingfoss	1	1	0
Salmonella India	1	1	0
Salmonella Indiana	30	30	0
Salmonella Infantis	107	107	0
Salmonella Java	1	1	0
Salmonella Javiana	1	1	0
Salmonella Johannesburg	2	2	0
Salmonella Karamoja	2	2	0
Salmonella Kedougou	2	2	0
Salmonella Kentucky other STs	11	11	0
Salmonella Kentucky ST152	173	173	0
Salmonella Kentucky ST198	294	294	0
Salmonella Kentucky ST314	14	14	0
Salmonella Koessen	1	1	0
Salmonella Kottbus	2	2	0
Salmonella Krefeld	2	2	0
Salmonella Liverpool	1	0	1
Salmonella London	7	7	0
Salmonella Lubbock	2	2	0
Salmonella Macclesfield	1	1	0
Salmonella Manchester	1	1	0
Salmonella Mbandaka	13	13	0
Salmonella Mikawasima	2	2	0
Salmonella Minnesota	2	2	0
Salmonella Moero	4	4	0
Salmonella Montevideo	17	17	0
Salmonella Moscow	1	1	0
Salmonella Muenchen	17	17	0
Salmonella Muenster	5	5	0
Salmonella Napoli	2	2	0
Salmonella Newlands	1	1	0
Salmonella Newport	33	33	0
Salmonella Nitra	1	1	0
Salmonella Onderstepoort	1	1	0
Salmonella Oranienburg	3	3	0
Salmonella Ouakam	2	2	0
Salmonella Panama	1	0	1
Salmonella Poona	1	1	0
Salmonella Pullorum	2	2	0
Salmonella Quebec	1	1	0
Salmonella Reading	2	2	0
Salmonella Rissen	4	4	0
Salmonella Rough O:-:-	2	2	0
Salmonella Sainpaul	9	9	0
Salmonella Schwarzengrund	25	25	0
Salmonella Senftenberg	14	14	0
Salmonella Stanley	1	1	0
Salmonella Stanleyville	5	5	0
Salmonella Tennessee	6	6	0
Salmonella Thompson	13	13	0
Salmonella Typhimurium	245	245	0
Salmonella Typhimurium var. 5	3	3	0
Salmonella Uganda	11	11	0
Salmonella Virchow	1	1	0
Salmonella Wandsworth	2	2	0
Salmonella Waycross	2	2	0
Salmonella Weltevreden	20	20	0
Salmonella Worthington	4	4	0
Salmonella Yovokome	1	1	0
Total genome	1792
Non-Kentucky genome	1300
Number of serovars	107
For GH1_locus C1D15_RS00650
	Genome screened	Absent	Conserved	Variable
Total serovars tested	107	3	102	2

## Sheet: DistOfGH1In107NTS
Serovar (for GH1) locus C1D15_RS00320	Genome screened	Present	Absent
Salmonella Choleraesuis	2	2	0
Salmonella Corvallis	3	3	0
Salmonella 4,[5],12:i:	91	91	0
Salmonella Abeokuta	1	1	0
Salmonella Aberdeen	1	1	0
Salmonella Abortusequi	3	3	0
Salmonella Abortusovis	4	4	0
Salmonella Adelaide	1	0	1
Salmonella Adjame	12	12	0
Salmonella Agona	27	27	0
Salmonella Albany	9	9	0
Salmonella Anatum	32	32	0
Salmonella Antsalova	1	1	0
Salmonella Apapa	1	1	0
Salmonella Bardo	1	1	0
Salmonella Bareilly	9	9	0
Salmonella Bergen	1	1	0
Salmonella Birkenhead	1	1	0
Salmonella Bispebjerg	1	1	0
Salmonella Blegdam	1	1	0
Salmonella Blockley	3	3	0
Salmonella Borreze	2	2	0
Salmonella Bovismorbificans	5	3	0
Salmonella Braenderup	2	2	0
Salmonella Brancaster	1	1	0
Salmonella Brandenburg	3	3	0
Salmonella Bredeney	2	0	0
Salmonella California	1	1	0
Salmonella Cerro	1	1	0
Salmonella Concord	2	2	0
Salmonella Crossness	1	1	0
Salmonella Cubana	2	2	0
Salmonella Derby	11	11	0
Salmonella Dessau	2	2	0
Salmonella Djakarta	1	1	0
Salmonella Dublin	24	24	0
Salmonella Eastbourne	1	1	0
Salmonella Enteritidis	305	305	0
Salmonella Fresno	1	1	0
Salmonella Gallinarum	17	17	0
Salmonella Gaminara	1	1	0
Salmonella Give	2	2	0
Salmonella Gloucester	1	0	1
Salmonella Goldcoast	11	11	0
Salmonella Gombe	1	1	0
Salmonella Hadar	6	6	0
Salmonella Havana	2	2	0
Salmonella Hayindogo	1	1	0
Salmonella Heidelberg	41	41	0
Salmonella Hillingdon	1	1	0
Salmonella Hissar	1	1	0
Salmonella Hvittingfoss	1	1	0
Salmonella India	1	0	1
Salmonella Indiana	30	30	0
Salmonella Infantis	107	107	0
Salmonella Java	1	1	0
Salmonella Javiana	1	1	0
Salmonella Johannesburg	2	2	0
Salmonella Karamoja	2	0	0
Salmonella Kedougou	2	2	0
Salmonella Kentucky other STs	11	11	0
Salmonella Kentucky ST152	173	173	0
Salmonella Kentucky ST198	294	294	0
Salmonella Kentucky ST314	14	14	0
Salmonella Koessen	1	1	0
Salmonella Kottbus	2	2	0
Salmonella Krefeld	2	2	0
Salmonella Liverpool	1	0	1
Salmonella London	7	5	0
Salmonella Lubbock	2	2	0
Salmonella Macclesfield	1	1	0
Salmonella Manchester	1	1	0
Salmonella Mbandaka	13	13	0
Salmonella Mikawasima	2	2	0
Salmonella Minnesota	2	2	0
Salmonella Moero	4	4	0
Salmonella Montevideo	17	17	0
Salmonella Moscow	1	1	0
Salmonella Muenchen	17	17	0
Salmonella Muenster	5	5	0
Salmonella Napoli	2	0	0
Salmonella Newlands	1	1	0
Salmonella Newport	33	33	0
Salmonella Nitra	1	1	0
Salmonella Onderstepoort	1	1	0
Salmonella Oranienburg	3	3	0
Salmonella Ouakam	2	2	0
Salmonella Panama	1	0	1
Salmonella Poona	1	1	0
Salmonella Pullorum	2	0	0
Salmonella Quebec	1	1	0
Salmonella Reading	2	2	0
Salmonella Rissen	4	4	0
Salmonella Rough O:-:-	2	0	0
Salmonella Sainpaul	9	9	0
Salmonella Schwarzengrund	25	25	0
Salmonella Senftenberg	14	14	0
Salmonella Stanley	1	1	0
Salmonella Stanleyville	5	5	0
Salmonella Tennessee	6	6	0
Salmonella Thompson	13	13	0
Salmonella Typhimurium	245	245	0
Salmonella Typhimurium var. 5	3	3	0
Salmonella Uganda	11	11	0
Salmonella Virchow	1	1	0
Salmonella Wandsworth	2	2	0
Salmonella Waycross	2	2	0
Salmonella Weltevreden	20	20	0
Salmonella Worthington	4	4	0
Salmonella Yovokome	1	1	0
Total genome	1792
Non-Kentucky genome	1300
Number of serovars	107
For GH1_locus C1D15_RS00320
	Genome screened	Absent	Conserved	Variable
Total serovars tested	107	5	102	0
