# Supplementary material for: Comparative Genomics and Functional Profiling Reveal Lineage-Specific Metabolic Adaptations in Globally Emerging Fluoroquinolone-Resistant Salmonella Kentucky ST198
Source: Genes (Basel). 2025 Sep 8;16(9):1051. doi: 10.3390/genes16091051 (PMC12469290; doi:10.3390/genes16091051)
Supplement: Supplementary file 1 [file genes-16-01051-s001.zip › Table S4_Primers.xlsx]

## Sheet: Sheet1
Gene	Forward primer Sequence (5'->3')	Reverse primer Sequence (5'->3')	Product length
iolT1	AGGAAAGCGCGTAGAAAATC	ATCGGCTTGTTGCTCACTTC	100
reiD	TCTACGTGAGAATGCGCTAA	GGTAAACACGGAGCTCATCA	100
